# Supplementary material for: Serum response factor modulates neuron survival during peripheral axon injury
Source: J Neuroinflammation. 2012 Apr 26;9:78. doi: 10.1186/1742-2094-9-78 (PMC3404922; doi:10.1186/1742-2094-9-78)
Supplement: Additional file 3 — Table S1. Raw and processed data of transcriptomics. [file 1742-2094-9-78-S3.xls]

## Sheet: control vs lesion
Transcripts Cluster Id	Control	lesion	SRF-DMADS-VP16	SRF-VP16	genedescription	genesymbol	GO_biological_process	GO_cellular_component	GO_molecular_function	probeset_id
10499899	0	80.0927	37.3845	39.9764	small proline-rich protein 1A	Sprr1a	NM_009264 // GO:0031424 // keratinization // inferred from electronic annotation /// ENSMUST00000054599 // GO:0031424 // keratinization // inferred from electronic annotation /// BC027534 // GO:0031424 // keratinization // inferred from electronic annotation	NM_009264 // GO:0005737 // cytoplasm // inferred from electronic annotation /// ENSMUST00000054599 // GO:0005737 // cytoplasm // inferred from electronic annotation /// BC027534 // GO:0005737 // cytoplasm // inferred from electronic annotation	NM_009264 // GO:0005198 // structural molecule activity // inferred from electronic annotation /// ENSMUST00000054599 // GO:0005198 // structural molecule activity // inferred from electronic annotation /// BC027534 // GO:0005198 // structural molecule activity // inferred from electronic annotation	10499899
10606178	0	33.8385	0.93066	1	inactive X specific transcripts	Xist	NR_001463 // GO:0009048 // dosage compensation, by inactivation of X chromosome // inferred from direct assay /// NR_001463 // GO:0009048 // dosage compensation, by inactivation of X chromosome // inferred from genetic interaction /// NR_001570 // GO:0009048 // dosage compensation, by inactivation of X chromosome // inferred from direct assay /// NR_001570 // GO:0009048 // dosage compensation, by…	NR_001463 // GO:0005694 // chromosome // inferred from direct assay /// NR_001570 // GO:0005694 // chromosome // inferred from direct assay /// BC051222 // GO:0005694 // chromosome // inferred from direct assay		10606178
10458641	0	30.9372	8.13585	7.74399	G protein-coupled receptor 151	Gpr151	NM_181543 // GO:0007165 // signal transduction // inferred from electronic annotation /// NM_181543 // GO:0007186 // G-protein coupled receptor protein signaling pathway // inferred from reviewed computational analysis /// ENSMUST00000054738 // GO:0007165 // signal transduction // inferred from electronic annotation /// ENSMUST00000054738 // GO:0007186 // G-protein coupled receptor protein signal…	NM_181543 // GO:0016020 // membrane // inferred from reviewed computational analysis /// NM_181543 // GO:0016021 // integral to membrane // inferred from reviewed computational analysis /// ENSMUST00000054738 // GO:0016020 // membrane // inferred from reviewed computational analysis /// ENSMUST00000054738 // GO:0016021 // integral to membrane // inferred from reviewed computational analysis /// B…	NM_181543 // GO:0001584 // rhodopsin-like receptor activity // inferred from electronic annotation /// NM_181543 // GO:0004871 // signal transducer activity // inferred from electronic annotation /// NM_181543 // GO:0004872 // receptor activity // inferred from electronic annotation /// NM_181543 // GO:0004930 // G-protein coupled receptor activity // inferred from reviewed computational analysis…	10458641
10361091	0	28.5741	11.1978	12.3059	activating transcription factor 3	Atf3	NM_007498 // GO:0006094 // gluconeogenesis // inferred from direct assay /// NM_007498 // GO:0006350 // transcription // inferred from electronic annotation /// NM_007498 // GO:0006355 // regulation of transcription, DNA-dependent // inferred from direct assay /// ENSMUST00000027941 // GO:0006094 // gluconeogenesis // inferred from direct assay /// ENSMUST00000027941 // GO:0006350 // transcriptio…	NM_007498 // GO:0005634 // nucleus // inferred from electronic annotation /// NM_007498 // GO:0005667 // transcription factor complex // inferred by curator /// ENSMUST00000027941 // GO:0005634 // nucleus // inferred from electronic annotation /// ENSMUST00000027941 // GO:0005667 // transcription factor complex // inferred by curator /// BC019946 // GO:0005634 // nucleus // inferred from electron…	NM_007498 // GO:0003677 // DNA binding // inferred from direct assay /// NM_007498 // GO:0003700 // transcription factor activity // inferred from electronic annotation /// NM_007498 // GO:0016564 // transcription repressor activity // inferred from direct assay /// NM_007498 // GO:0043565 // sequence-specific DNA binding // inferred from electronic annotation /// NM_007498 // GO:0046983 // prote…	10361091
10528154	0	24.8534	10.8082	8.33142	glutamate receptor, metabotropic 3 | RIKEN cDNA 4933402N22 gene | predicted gene, EG623898 | similar to spermatogenesis associated glutamate (E)-rich protein 2 | predicted gene, EG545728	Grm3|4933402N22Rik|EG623898|LOC623849|EG545728	BC111891 // GO:0007165 // signal transduction // inferred from electronic annotation /// BC111891 // GO:0007186 // G-protein coupled receptor protein signaling pathway // inferred from reviewed computational analysis /// BC111891 // GO:0035249 // synaptic transmission, glutamatergic // traceable author statement /// BC111891 // GO:0051930 // regulation of sensory perception of pain // non-traceab…	BC111891 // GO:0005886 // plasma membrane // inferred from direct assay /// BC111891 // GO:0014069 // postsynaptic density // inferred from direct assay /// BC111891 // GO:0016020 // membrane // inferred from electronic annotation /// BC111891 // GO:0016021 // integral to membrane // inferred from electronic annotation /// BC111891 // GO:0030424 // axon // inferred from direct assay /// BC111891 …	BC111891 // GO:0001641 // group II metabotropic glutamate receptor activity // inferred from direct assay /// BC111891 // GO:0004871 // signal transducer activity // inferred from electronic annotation /// BC111891 // GO:0004872 // receptor activity // inferred from electronic annotation /// BC111891 // GO:0004930 // G-protein coupled receptor activity // inferred from electronic annotation /// B…	10528154
10607602	0	19.9064	7.44038	12.1936	protein phosphatase with EF hand calcium-binding domain 1	Ppef1	NM_011147 // GO:0050906 // detection of stimulus involved in sensory perception // inferred from electronic annotation /// ENSMUST00000071204 // GO:0050906 // detection of stimulus involved in sensory perception // inferred from electronic annotation		NM_011147 // GO:0000287 // magnesium ion binding // inferred from electronic annotation /// NM_011147 // GO:0004721 // phosphoprotein phosphatase activity // inferred from electronic annotation /// NM_011147 // GO:0004722 // protein serine/threonine phosphatase activity // inferred from sequence or structural similarity /// NM_011147 // GO:0005506 // iron ion binding // inferred from electronic a…	10607602
10464471	0	19.7742	8.30744	9.49773	galanin	Gal	NM_010253 // GO:0007218 // neuropeptide signaling pathway // inferred from mutant phenotype /// NM_010253 // GO:0007399 // nervous system development // inferred from mutant phenotype /// ENSMUST00000025842 // GO:0007218 // neuropeptide signaling pathway // inferred from mutant phenotype /// ENSMUST00000025842 // GO:0007399 // nervous system development // inferred from mutant phenotype /// BC044…	NM_010253 // GO:0005576 // extracellular region // inferred from electronic annotation /// NM_010253 // GO:0005615 // extracellular space // inferred from reviewed computational analysis /// ENSMUST00000025842 // GO:0005576 // extracellular region // inferred from electronic annotation /// ENSMUST00000025842 // GO:0005615 // extracellular space // inferred from reviewed computational analysis ///…	NM_010253 // GO:0005179 // hormone activity // inferred from electronic annotation /// ENSMUST00000025842 // GO:0005179 // hormone activity // inferred from electronic annotation /// BC044055 // GO:0005179 // hormone activity // inferred from electronic annotation	10464471
10519652	0	17.0128	7.78576	6.23502	spermatogenesis associated glutamate (E)-rich protein 1, pseudogene 1 | RIKEN cDNA 4933402N22 gene | predicted gene, EG623898 | similar to spermatogenesis associated glutamate (E)-rich protein 2 | predicted gene, EG545728	Speer1-ps1|4933402N22Rik|EG623898|LOC623849|EG545728				10519652
10519688	0	14.6955	6.95073	5.35626	spermatogenesis associated glutamate (E)-rich protein 1, pseudogene 1 | RIKEN cDNA 4933402N22 gene | predicted gene, EG623898 | similar to spermatogenesis associated glutamate (E)-rich protein 2 | predicted gene, EG545728	Speer1-ps1|4933402N22Rik|EG623898|LOC623849|EG545728				10519688
10598976	0	14.2593	9.38335	12.1575	tissue inhibitor of metalloproteinase 1	Timp1	NM_001044384 // GO:0043249 // erythrocyte maturation // inferred from electronic annotation /// NM_011593 // GO:0043249 // erythrocyte maturation // inferred from electronic annotation /// ENSMUST00000009530 // GO:0043249 // erythrocyte maturation // inferred from electronic annotation /// ENSMUST00000115342 // GO:0043249 // erythrocyte maturation // inferred from electronic annotation /// X04684…	NM_001044384 // GO:0005576 // extracellular region // inferred from electronic annotation /// NM_001044384 // GO:0005578 // proteinaceous extracellular matrix // inferred from direct assay /// NM_001044384 // GO:0005604 // basement membrane // inferred from direct assay /// NM_001044384 // GO:0005615 // extracellular space // inferred from reviewed computational analysis /// NM_011593 // GO:00055…	NM_001044384 // GO:0004857 // enzyme inhibitor activity // inferred from electronic annotation /// NM_001044384 // GO:0005515 // protein binding // inferred from electronic annotation /// NM_001044384 // GO:0008191 // metalloendopeptidase inhibitor activity // inferred from electronic annotation /// NM_011593 // GO:0004857 // enzyme inhibitor activity // inferred from electronic annotation /// NM…	10598976
10538247	0	13.1872	3.12629	4.46356	neuropeptide Y	Npy	NM_023456 // GO:0007218 // neuropeptide signaling pathway // inferred from electronic annotation /// NM_023456 // GO:0008217 // regulation of blood pressure // inferred from direct assay /// ENSMUST00000031843 // GO:0007218 // neuropeptide signaling pathway // inferred from electronic annotation /// ENSMUST00000031843 // GO:0008217 // regulation of blood pressure // inferred from direct assay ///…	NM_023456 // GO:0005576 // extracellular region // inferred from electronic annotation /// NM_023456 // GO:0005615 // extracellular space // inferred from reviewed computational analysis /// ENSMUST00000031843 // GO:0005576 // extracellular region // inferred from electronic annotation /// ENSMUST00000031843 // GO:0005615 // extracellular space // inferred from reviewed computational analysis ///…	NM_023456 // GO:0001664 // G-protein-coupled receptor binding // inferred from direct assay /// NM_023456 // GO:0001664 // G-protein-coupled receptor binding // inferred from genetic interaction /// NM_023456 // GO:0005179 // hormone activity // inferred from electronic annotation /// ENSMUST00000031843 // GO:0001664 // G-protein-coupled receptor binding // inferred from direct assay /// ENSMUST0…	10538247
10578857	0	12.7295	3.15303	2.55337	annexin A10	Anxa10		NM_011922 // GO:0005739 // mitochondrion // inferred from direct assay /// ENSMUST00000034054 // GO:0005739 // mitochondrion // inferred from direct assay /// BC125319 // GO:0005739 // mitochondrion // inferred from direct assay /// ENSMUST00000034052 // GO:0005739 // mitochondrion // inferred from direct assay	NM_011922 // GO:0005509 // calcium ion binding // inferred from electronic annotation /// NM_011922 // GO:0005544 // calcium-dependent phospholipid binding // inferred from electronic annotation /// ENSMUST00000034054 // GO:0005509 // calcium ion binding // inferred from electronic annotation /// ENSMUST00000034054 // GO:0005544 // calcium-dependent phospholipid binding // inferred from electroni…	10578857
10493882	0	12.6745	1.59372	1.92443	small proline-rich protein 2J	Sprr2j	NR_003185 // GO:0031424 // keratinization // inferred from electronic annotation /// BC125542 // GO:0031424 // keratinization // inferred from electronic annotation /// ENSMUST00000029533 // GO:0031424 // keratinization // inferred from electronic annotation	NR_003185 // GO:0005737 // cytoplasm // inferred from electronic annotation /// BC125542 // GO:0005737 // cytoplasm // inferred from electronic annotation /// ENSMUST00000029533 // GO:0005737 // cytoplasm // inferred from electronic annotation	NR_003185 // GO:0005198 // structural molecule activity // inferred from electronic annotation /// BC125542 // GO:0005198 // structural molecule activity // inferred from electronic annotation /// ENSMUST00000029533 // GO:0005198 // structural molecule activity // inferred from electronic annotation	10493882
10519661	0	11.9889	5.40651	4.53509	spermatogenesis associated glutamate (E)-rich protein 1, pseudogene 1 | RIKEN cDNA 4933402N22 gene | predicted gene, EG623898 | similar to spermatogenesis associated glutamate (E)-rich protein 2 | predicted gene, EG545728	Speer1-ps1|4933402N22Rik|EG623898|LOC623849|EG545728				10519661
10456400	0	11.4232	5.44322	6.11395	tubulin, beta 6	Tubb6	NM_026473 // GO:0007017 // microtubule-based process // inferred from reviewed computational analysis /// NM_026473 // GO:0007018 // microtubule-based movement // inferred from reviewed computational analysis /// NM_026473 // GO:0051258 // protein polymerization // inferred from electronic annotation /// ENSMUST00000001513 // GO:0007017 // microtubule-based process // inferred from reviewed compu…	NM_026473 // GO:0005737 // cytoplasm // inferred from electronic annotation /// NM_026473 // GO:0005874 // microtubule // inferred from reviewed computational analysis /// NM_026473 // GO:0043234 // protein complex // inferred from electronic annotation /// ENSMUST00000001513 // GO:0005737 // cytoplasm // inferred from electronic annotation /// ENSMUST00000001513 // GO:0005874 // microtubule // i…	NM_026473 // GO:0000166 // nucleotide binding // inferred from electronic annotation /// NM_026473 // GO:0003924 // GTPase activity // inferred from electronic annotation /// NM_026473 // GO:0005198 // structural molecule activity // inferred from reviewed computational analysis /// NM_026473 // GO:0005525 // GTP binding // inferred from electronic annotation /// ENSMUST00000001513 // GO:0000166 …	10456400
10467191	0	11.4101	3.4093	10.3186	ankyrin repeat domain 1 (cardiac muscle)	Ankrd1	NM_013468 // GO:0006357 // regulation of transcription from RNA polymerase II promoter // inferred from direct assay /// ENSMUST00000025718 // GO:0006357 // regulation of transcription from RNA polymerase II promoter // inferred from direct assay /// BC037138 // GO:0006357 // regulation of transcription from RNA polymerase II promoter // inferred from direct assay	NM_013468 // GO:0005634 // nucleus // inferred from direct assay /// NM_013468 // GO:0005667 // transcription factor complex // inferred from direct assay /// NM_013468 // GO:0005737 // cytoplasm // inferred from direct assay /// NM_013468 // GO:0031674 // I band // inferred from direct assay /// ENSMUST00000025718 // GO:0005634 // nucleus // inferred from direct assay /// ENSMUST00000025718 // G…	NM_013468 // GO:0003714 // transcription corepressor activity // inferred from direct assay /// NM_013468 // GO:0005515 // protein binding // inferred from physical interaction /// ENSMUST00000025718 // GO:0003714 // transcription corepressor activity // inferred from direct assay /// ENSMUST00000025718 // GO:0005515 // protein binding // inferred from physical interaction /// BC037138 // GO:0003…	10467191
10500938	0	10.5453	2.13403	2.15986	wingless related MMTV integration site 2b	Wnt2b	NM_009520 // GO:0007165 // signal transduction // traceable author statement /// NM_009520 // GO:0007223 // Wnt receptor signaling pathway, calcium modulating pathway // inferred from electronic annotation /// NM_009520 // GO:0007267 // cell-cell signaling // traceable author statement /// NM_009520 // GO:0007275 // multicellular organismal development // inferred from electronic annotation /// N…	NM_009520 // GO:0005576 // extracellular region // inferred from electronic annotation /// NM_009520 // GO:0005578 // proteinaceous extracellular matrix // inferred from electronic annotation /// ENSMUST00000029429 // GO:0005576 // extracellular region // inferred from electronic annotation /// ENSMUST00000029429 // GO:0005578 // proteinaceous extracellular matrix // inferred from electronic anno…	NM_009520 // GO:0004871 // signal transducer activity // inferred from electronic annotation /// NM_009520 // GO:0005102 // receptor binding // traceable author statement /// ENSMUST00000029429 // GO:0004871 // signal transducer activity // inferred from electronic annotation /// ENSMUST00000029429 // GO:0005102 // receptor binding // traceable author statement /// BC119276 // GO:0004871 // signa…	10500938
10519677	0	9.82489	4.57745	3.73848	spermatogenesis associated glutamate (E)-rich protein 1, pseudogene 1 | RIKEN cDNA 4933402N22 gene | predicted gene, EG623898 | similar to spermatogenesis associated glutamate (E)-rich protein 2 | predicted gene, EG545728	Speer1-ps1|4933402N22Rik|EG623898|LOC623849|EG545728				10519677
10568873	0	9.46958	4.639	4.07569	a disintegrin and metallopeptidase domain 8	Adam8	NM_007403 // GO:0006508 // proteolysis // inferred from electronic annotation /// NM_007403 // GO:0007229 // integrin-mediated signaling pathway // inferred from electronic annotation /// NM_007403 // GO:0016337 // cell-cell adhesion // inferred from direct assay /// ENSMUST00000026546 // GO:0006508 // proteolysis // inferred from electronic annotation /// ENSMUST00000026546 // GO:0007229 // inte…	NM_007403 // GO:0005886 // plasma membrane // inferred from direct assay /// NM_007403 // GO:0016020 // membrane // inferred from electronic annotation /// NM_007403 // GO:0016021 // integral to membrane // inferred from electronic annotation /// ENSMUST00000026546 // GO:0005886 // plasma membrane // inferred from direct assay /// ENSMUST00000026546 // GO:0016020 // membrane // inferred from elec…	NM_007403 // GO:0004222 // metalloendopeptidase activity // inferred from electronic annotation /// NM_007403 // GO:0008233 // peptidase activity // inferred from electronic annotation /// NM_007403 // GO:0008237 // metallopeptidase activity // inferred from direct assay /// NM_007403 // GO:0008270 // zinc ion binding // inferred from electronic annotation /// NM_007403 // GO:0016787 // hydrolase…	10568873
10457640	0	9.18806	5.04632	4.25833	S100 calcium binding protein A11 (calgizzarin)	S100a11	NM_016740 // GO:0007283 // spermatogenesis // inferred from mutant phenotype /// ENSMUST00000029515 // GO:0007283 // spermatogenesis // inferred from mutant phenotype /// BC021916 // GO:0007283 // spermatogenesis // inferred from mutant phenotype	NM_016740 // GO:0005615 // extracellular space // inferred from electronic annotation /// NM_016740 // GO:0005737 // cytoplasm // inferred from direct assay /// ENSMUST00000029515 // GO:0005615 // extracellular space // inferred from electronic annotation /// ENSMUST00000029515 // GO:0005737 // cytoplasm // inferred from direct assay /// BC021916 // GO:0005615 // extracellular space // inferred f…	NM_016740 // GO:0005125 // cytokine activity // inferred from electronic annotation /// NM_016740 // GO:0005509 // calcium ion binding // inferred from electronic annotation /// ENSMUST00000029515 // GO:0005125 // cytokine activity // inferred from electronic annotation /// ENSMUST00000029515 // GO:0005509 // calcium ion binding // inferred from electronic annotation /// BC021916 // GO:0005125 //…	10457640
10519671	0	9.09984	4.06714	3.62565	spermatogenesis associated glutamate (E)-rich protein 1, pseudogene 1 | RIKEN cDNA 4933402N22 gene | predicted gene, EG623898 | similar to spermatogenesis associated glutamate (E)-rich protein 2 | predicted gene, EG545728	Speer1-ps1|4933402N22Rik|EG623898|LOC623849|EG545728				10519671
10519644	0	8.90354	4.10125	3.37901	spermatogenesis associated glutamate (E)-rich protein 1, pseudogene 1 | RIKEN cDNA 4933402N22 gene | predicted gene, EG623898 | similar to spermatogenesis associated glutamate (E)-rich protein 2 | predicted gene, EG545728	Speer1-ps1|4933402N22Rik|EG623898|LOC623849|EG545728				10519644
10452815	0	8.68242	3.28475	4.98634	xanthine dehydrogenase	Xdh	NM_011723 // GO:0007595 // lactation // inferred from mutant phenotype /// NM_011723 // GO:0030856 // regulation of epithelial cell differentiation // inferred from mutant phenotype /// ENSMUST00000024866 // GO:0007595 // lactation // inferred from mutant phenotype /// ENSMUST00000024866 // GO:0030856 // regulation of epithelial cell differentiation // inferred from mutant phenotype /// ENSMUST00…	NM_011723 // GO:0005777 // peroxisome // inferred from electronic annotation /// ENSMUST00000024866 // GO:0005777 // peroxisome // inferred from electronic annotation /// ENSMUST00000097283 // GO:0005777 // peroxisome // inferred from electronic annotation /// BC003997 // GO:0005777 // peroxisome // inferred from electronic annotation	NM_011723 // GO:0003824 // catalytic activity // inferred from electronic annotation /// NM_011723 // GO:0004854 // xanthine dehydrogenase activity // inferred from direct assay /// NM_011723 // GO:0004855 // xanthine oxidase activity // inferred from electronic annotation /// NM_011723 // GO:0005506 // iron ion binding // inferred from electronic annotation /// NM_011723 // GO:0009055 // electro…	10452815
10531560	0	8.48944	1.76487	1.69665	anthrax toxin receptor 2	Antxr2	NM_133738 // GO:0008150 // biological_process // no biological data available /// ENSMUST00000031281 // GO:0008150 // biological_process // no biological data available /// BC076595 // GO:0008150 // biological_process // no biological data available	NM_133738 // GO:0005575 // cellular_component // no biological data available /// NM_133738 // GO:0016020 // membrane // inferred from electronic annotation /// NM_133738 // GO:0016021 // integral to membrane // inferred from electronic annotation /// ENSMUST00000031281 // GO:0005575 // cellular_component // no biological data available /// ENSMUST00000031281 // GO:0016020 // membrane // inferred…	NM_133738 // GO:0003674 // molecular_function // no biological data available /// NM_133738 // GO:0004872 // receptor activity // inferred from electronic annotation /// NM_133738 // GO:0046872 // metal ion binding // inferred from electronic annotation /// ENSMUST00000031281 // GO:0003674 // molecular_function // no biological data available /// ENSMUST00000031281 // GO:0004872 // receptor activ…	10531560
10493990	0	8.46964	4.82963	4.19136	S100 calcium binding protein A11 (calgizzarin)	S100a11	NM_016740 // GO:0007283 // spermatogenesis // inferred from mutant phenotype /// ENSMUST00000029515 // GO:0007283 // spermatogenesis // inferred from mutant phenotype /// BC086903 // GO:0007283 // spermatogenesis // inferred from mutant phenotype	NM_016740 // GO:0005615 // extracellular space // inferred from electronic annotation /// NM_016740 // GO:0005737 // cytoplasm // inferred from direct assay /// ENSMUST00000029515 // GO:0005615 // extracellular space // inferred from electronic annotation /// ENSMUST00000029515 // GO:0005737 // cytoplasm // inferred from direct assay /// BC086903 // GO:0005615 // extracellular space // inferred f…	NM_016740 // GO:0005125 // cytokine activity // inferred from electronic annotation /// NM_016740 // GO:0005509 // calcium ion binding // inferred from electronic annotation /// ENSMUST00000029515 // GO:0005125 // cytokine activity // inferred from electronic annotation /// ENSMUST00000029515 // GO:0005509 // calcium ion binding // inferred from electronic annotation /// BC086903 // GO:0005125 //…	10493990
10351473	0	8.39984	4.73427	3.65813	SH2 domain protein 1B2	Sh2d1b2	NM_001033499 // GO:0018108 // peptidyl-tyrosine phosphorylation // inferred from direct assay /// NM_001033499 // GO:0045953 // negative regulation of natural killer cell mediated cytotoxicity // inferred from mutant phenotype /// NM_001033499 // GO:0050731 // positive regulation of peptidyl-tyrosine phosphorylation // inferred from direct assay /// ENSMUST00000097470 // GO:0018108 // peptidyl-ty…	NM_001033499 // GO:0005575 // cellular_component // no biological data available /// ENSMUST00000097470 // GO:0005575 // cellular_component // no biological data available /// DQ140178 // GO:0005575 // cellular_component // no biological data available	NM_001033499 // GO:0005515 // protein binding // inferred from physical interaction /// ENSMUST00000097470 // GO:0005515 // protein binding // inferred from physical interaction /// DQ140178 // GO:0005515 // protein binding // inferred from physical interaction	10351473
10456353	0	7.54081	3.43998	2.93309	gastrin releasing peptide	Grp	NM_175012 // GO:0007218 // neuropeptide signaling pathway // not recorded /// ENSMUST00000025395 // GO:0007218 // neuropeptide signaling pathway // not recorded /// BC024515 // GO:0007218 // neuropeptide signaling pathway // not recorded	NM_175012 // GO:0005576 // extracellular region // inferred from electronic annotation /// NM_175012 // GO:0005615 // extracellular space // not recorded /// ENSMUST00000025395 // GO:0005576 // extracellular region // inferred from electronic annotation /// ENSMUST00000025395 // GO:0005615 // extracellular space // not recorded /// BC024515 // GO:0005576 // extracellular region // inferred from e…	NM_175012 // GO:0005184 // neuropeptide hormone activity // not recorded /// ENSMUST00000025395 // GO:0005184 // neuropeptide hormone activity // not recorded /// BC024515 // GO:0005184 // neuropeptide hormone activity // not recorded	10456353
10367582	0	7.36233	2.89814	2.66418	vasoactive intestinal polypeptide	Vip		NM_011702 // GO:0005576 // extracellular region // inferred from electronic annotation /// NM_011702 // GO:0005615 // extracellular space // inferred from reviewed computational analysis /// ENSMUST00000019906 // GO:0005576 // extracellular region // inferred from electronic annotation /// ENSMUST00000019906 // GO:0005615 // extracellular space // inferred from reviewed computational analysis ///…	NM_011702 // GO:0005179 // hormone activity // inferred from electronic annotation /// ENSMUST00000019906 // GO:0005179 // hormone activity // inferred from electronic annotation /// BC089511 // GO:0005179 // hormone activity // inferred from electronic annotation	10367582
10477717	0	6.87324	3.5235	2.86393	protein C receptor, endothelial	Procr	NM_011171 // GO:0006955 // immune response // inferred from electronic annotation /// NM_011171 // GO:0007596 // blood coagulation // inferred from electronic annotation /// NM_011171 // GO:0019882 // antigen processing and presentation // inferred from electronic annotation /// NM_011171 // GO:0050819 // negative regulation of coagulation // traceable author statement /// ENSMUST00000029140 // G…	NM_011171 // GO:0005813 // centrosome // inferred from direct assay /// NM_011171 // GO:0016020 // membrane // inferred from electronic annotation /// NM_011171 // GO:0016021 // integral to membrane // inferred from reviewed computational analysis /// ENSMUST00000029140 // GO:0005813 // centrosome // inferred from direct assay /// ENSMUST00000029140 // GO:0016020 // membrane // inferred from elec…	NM_011171 // GO:0004872 // receptor activity // inferred from electronic annotation /// NM_011171 // GO:0008022 // protein C-terminus binding // inferred from sequence or structural similarity /// ENSMUST00000029140 // GO:0004872 // receptor activity // inferred from electronic annotation /// ENSMUST00000029140 // GO:0008022 // protein C-terminus binding // inferred from sequence or structural si…	10477717
10367440	0	6.83943	3.47763	2.71987	integrin alpha 7	Itga7	NM_008398 // GO:0007155 // cell adhesion // inferred from electronic annotation /// NM_008398 // GO:0007229 // integrin-mediated signaling pathway // inferred from electronic annotation /// NM_008398 // GO:0008360 // regulation of cell shape // inferred from electronic annotation /// NM_008398 // GO:0048514 // blood vessel morphogenesis // inferred from mutant phenotype /// ENSMUST00000099112 // …	NM_008398 // GO:0005615 // extracellular space // inferred from reviewed computational analysis /// NM_008398 // GO:0008305 // integrin complex // inferred from electronic annotation /// NM_008398 // GO:0016020 // membrane // inferred from electronic annotation /// NM_008398 // GO:0016021 // integral to membrane // inferred from reviewed computational analysis /// ENSMUST00000099112 // GO:0005615…	NM_008398 // GO:0004872 // receptor activity // inferred from electronic annotation /// NM_008398 // GO:0005509 // calcium ion binding // inferred from electronic annotation /// NM_008398 // GO:0005515 // protein binding // inferred from electronic annotation /// ENSMUST00000099112 // GO:0004872 // receptor activity // inferred from electronic annotation /// ENSMUST00000099112 // GO:0005509 // ca…	10367440
10404606	0	6.79828	4.33748	4.29989	lymphocyte antigen 86	Ly86	NM_010745 // GO:0006952 // defense response // inferred from electronic annotation /// NM_010745 // GO:0006954 // inflammatory response // inferred from electronic annotation /// NM_010745 // GO:0006955 // immune response // inferred from electronic annotation /// ENSMUST00000021860 // GO:0006952 // defense response // inferred from electronic annotation /// ENSMUST00000021860 // GO:0006954 // in…	NM_010745 // GO:0005576 // extracellular region // inferred from electronic annotation /// NM_010745 // GO:0005615 // extracellular space // inferred from reviewed computational analysis /// NM_010745 // GO:0005886 // plasma membrane // inferred from electronic annotation /// ENSMUST00000021860 // GO:0005576 // extracellular region // inferred from electronic annotation /// ENSMUST00000021860 // …	NM_010745 // GO:0005515 // protein binding // inferred from physical interaction /// ENSMUST00000021860 // GO:0005515 // protein binding // inferred from physical interaction /// BC096414 // GO:0005515 // protein binding // inferred from physical interaction	10404606
10494817	0	6.48802	1.68602	1.69044	nerve growth factor	Ngf	NM_013609 // GO:0007422 // peripheral nervous system development // inferred from mutant phenotype /// NM_013609 // GO:0019233 // sensory perception of pain // inferred from mutant phenotype /// NM_013609 // GO:0045664 // regulation of neuron differentiation // inferred from direct assay /// NM_013609 // GO:0045773 // positive regulation of axon extension // inferred from mutant phenotype /// NM_…	NM_013609 // GO:0005576 // extracellular region // inferred from electronic annotation /// NM_013609 // GO:0005615 // extracellular space // inferred from reviewed computational analysis /// NM_001112698 // GO:0005576 // extracellular region // inferred from electronic annotation /// NM_001112698 // GO:0005615 // extracellular space // inferred from reviewed computational analysis /// ENSMUST0000…	NM_013609 // GO:0005057 // receptor signaling protein activity // inferred from direct assay /// NM_013609 // GO:0008083 // growth factor activity // inferred from electronic annotation /// NM_001112698 // GO:0005057 // receptor signaling protein activity // inferred from direct assay /// NM_001112698 // GO:0008083 // growth factor activity // inferred from electronic annotation /// ENSMUST000001…	10494817
10557862	0	6.07554	3.88973	3.75582	integrin alpha M	Itgam	NM_001082960 // GO:0007155 // cell adhesion // inferred from mutant phenotype /// NM_001082960 // GO:0007159 // leukocyte adhesion // inferred from mutant phenotype /// NM_001082960 // GO:0007229 // integrin-mediated signaling pathway // inferred from electronic annotation /// NM_001082960 // GO:0030593 // neutrophil chemotaxis // inferred from mutant phenotype /// NM_001082960 // GO:0045123 // c…	NM_001082960 // GO:0005634 // nucleus // inferred from direct assay /// NM_001082960 // GO:0008305 // integrin complex // inferred from electronic annotation /// NM_001082960 // GO:0009897 // external side of plasma membrane // inferred from direct assay /// NM_001082960 // GO:0016020 // membrane // inferred from electronic annotation /// NM_001082960 // GO:0016021 // integral to membrane // infe…	NM_001082960 // GO:0001846 // opsonin binding // inferred from direct assay /// NM_001082960 // GO:0001846 // opsonin binding // inferred from mutant phenotype /// NM_001082960 // GO:0004872 // receptor activity // inferred from electronic annotation /// NM_001082960 // GO:0005509 // calcium ion binding // inferred from electronic annotation /// NM_001082960 // GO:0005515 // protein binding // in…	10557862
10487937	0	6.04266	1.38265	1.56145	prokineticin receptor 2	Prokr2	NM_144944 // GO:0007165 // signal transduction // inferred from electronic annotation /// NM_144944 // GO:0007186 // G-protein coupled receptor protein signaling pathway // inferred from reviewed computational analysis /// NM_144944 // GO:0007186 // G-protein coupled receptor protein signaling pathway // traceable author statement /// NM_144944 // GO:0007623 // circadian rhythm // inferred from d…	NM_144944 // GO:0016020 // membrane // inferred from reviewed computational analysis /// NM_144944 // GO:0016021 // integral to membrane // inferred from reviewed computational analysis /// ENSMUST00000110156 // GO:0016020 // membrane // inferred from reviewed computational analysis /// ENSMUST00000110156 // GO:0016021 // integral to membrane // inferred from reviewed computational analysis /// E…	NM_144944 // GO:0001584 // rhodopsin-like receptor activity // inferred from electronic annotation /// NM_144944 // GO:0004871 // signal transducer activity // inferred from electronic annotation /// NM_144944 // GO:0004872 // receptor activity // inferred from electronic annotation /// NM_144944 // GO:0004930 // G-protein coupled receptor activity // inferred from reviewed computational analysis…	10487937
10534667	0	5.91658	1.78168	4.45284	serine (or cysteine) peptidase inhibitor, clade E, member 1	Serpine1	NM_008871 // GO:0045765 // regulation of angiogenesis // inferred from direct assay /// ENSMUST00000041388 // GO:0045765 // regulation of angiogenesis // inferred from direct assay /// ENSMUST00000077523 // GO:0045765 // regulation of angiogenesis // inferred from direct assay /// M33960 // GO:0045765 // regulation of angiogenesis // inferred from direct assay	NM_008871 // GO:0005576 // extracellular region // inferred from electronic annotation /// NM_008871 // GO:0005615 // extracellular space // inferred from reviewed computational analysis /// ENSMUST00000041388 // GO:0005576 // extracellular region // inferred from electronic annotation /// ENSMUST00000041388 // GO:0005615 // extracellular space // inferred from reviewed computational analysis ///…	NM_008871 // GO:0004866 // endopeptidase inhibitor activity // inferred from electronic annotation /// NM_008871 // GO:0004867 // serine-type endopeptidase inhibitor activity // inferred from direct assay /// NM_008871 // GO:0005515 // protein binding // inferred from physical interaction /// NM_008871 // GO:0008243 // plasminogen activator activity // inferred from electronic annotation /// ENSM…	10534667
10525989	0	5.66005	2.47732	2.27414	G protein-coupled receptor 133	Gpr133	NM_001081342 // GO:0007218 // neuropeptide signaling pathway // inferred from electronic annotation /// ENSMUST00000056617 // GO:0007218 // neuropeptide signaling pathway // inferred from electronic annotation	NM_001081342 // GO:0016020 // membrane // inferred from electronic annotation /// NM_001081342 // GO:0016021 // integral to membrane // inferred from electronic annotation /// ENSMUST00000056617 // GO:0016020 // membrane // inferred from electronic annotation /// ENSMUST00000056617 // GO:0016021 // integral to membrane // inferred from electronic annotation	NM_001081342 // GO:0004872 // receptor activity // inferred from electronic annotation /// NM_001081342 // GO:0004930 // G-protein coupled receptor activity // inferred from electronic annotation /// ENSMUST00000056617 // GO:0004872 // receptor activity // inferred from electronic annotation /// ENSMUST00000056617 // GO:0004930 // G-protein coupled receptor activity // inferred from electronic an…	10525989
10443463	0	5.63384	3.96378	2.24136	cyclin-dependent kinase inhibitor 1A (P21)	Cdkn1a	NM_007669 // GO:0006974 // response to DNA damage stimulus // inferred from mutant phenotype /// NM_007669 // GO:0007049 // cell cycle // inferred from electronic annotation /// NM_007669 // GO:0007050 // cell cycle arrest // inferred from direct assay /// NM_007669 // GO:0008285 // negative regulation of cell proliferation // inferred from mutant phenotype /// NM_007669 // GO:0009411 // response…	NM_007669 // GO:0000307 // cyclin-dependent protein kinase holoenzyme complex // inferred from physical interaction /// NM_007669 // GO:0005634 // nucleus // inferred from direct assay /// NM_007669 // GO:0005737 // cytoplasm // inferred from electronic annotation /// NM_007669 // GO:0005829 // cytosol // inferred from direct assay /// NM_001111099 // GO:0000307 // cyclin-dependent protein kinase…	NM_007669 // GO:0004860 // protein kinase inhibitor activity // inferred from electronic annotation /// NM_007669 // GO:0004861 // cyclin-dependent protein kinase inhibitor activity // inferred from direct assay /// NM_007669 // GO:0005515 // protein binding // inferred from physical interaction /// NM_007669 // GO:0008270 // zinc ion binding // inferred from electronic annotation /// NM_007669 /…	10443463
10406928	0	5.37781	3.54336	2.81634	galaninCD180 antigen	Cd180	NM_008533 // GO:0006954 // inflammatory response // inferred from electronic annotation /// NM_008533 // GO:0006955 // immune response // inferred from electronic annotation /// NM_008533 // GO:0045087 // innate immune response // inferred from electronic annotation /// ENSMUST00000022124 // GO:0006954 // inflammatory response // inferred from electronic annotation /// ENSMUST00000022124 // GO:00…	NM_008533 // GO:0016020 // membrane // inferred from electronic annotation /// NM_008533 // GO:0016021 // integral to membrane // inferred from reviewed computational analysis /// ENSMUST00000022124 // GO:0016020 // membrane // inferred from electronic annotation /// ENSMUST00000022124 // GO:0016021 // integral to membrane // inferred from reviewed computational analysis /// D37797 // GO:0016020 …	NM_008533 // GO:0004872 // receptor activity // inferred from electronic annotation /// NM_008533 // GO:0005515 // protein binding // inferred from physical interaction /// ENSMUST00000022124 // GO:0004872 // receptor activity // inferred from electronic annotation /// ENSMUST00000022124 // GO:0005515 // protein binding // inferred from physical interaction /// D37797 // GO:0004872 // receptor ac…	10406928
10432640	0	5.37088	3.13589	2.7903						10432640
10461723	0	5.34659	2.47213	4.41448	RIKEN cDNA 4632417K18 gene	4632417K18Rik			BC038020 // GO:0008233 // peptidase activity // inferred from electronic annotation /// NM_026640 // GO:0008233 // peptidase activity // inferred from electronic annotation /// ENSMUST00000025595 // GO:0008233 // peptidase activity // inferred from electronic annotation	10461723
10366707	0	5.25245	2.43383	1.9378	arginine vasopressin receptor 1A	Avpr1a	NM_016847 // GO:0001992 // regulation of systemic arterial blood pressure by vasopressin // inferred from genetic interaction /// NM_016847 // GO:0007165 // signal transduction // inferred from electronic annotation /// NM_016847 // GO:0007186 // G-protein coupled receptor protein signaling pathway // inferred from electronic annotation /// ENSMUST00000020323 // GO:0001992 // regulation of system…	NM_016847 // GO:0016020 // membrane // inferred from electronic annotation /// NM_016847 // GO:0016021 // integral to membrane // inferred from electronic annotation /// ENSMUST00000020323 // GO:0016020 // membrane // inferred from electronic annotation /// ENSMUST00000020323 // GO:0016021 // integral to membrane // inferred from electronic annotation /// BC024149 // GO:0016020 // membrane // inf…	NM_016847 // GO:0001584 // rhodopsin-like receptor activity // inferred from electronic annotation /// NM_016847 // GO:0004871 // signal transducer activity // inferred from electronic annotation /// NM_016847 // GO:0004872 // receptor activity // inferred from electronic annotation /// NM_016847 // GO:0004930 // G-protein coupled receptor activity // inferred from electronic annotation /// NM_01…	10366707
10517165	0	5.23598	4.74833	3.64637	CD52 antigen	Cd52		NM_013706 // GO:0005615 // extracellular space // inferred from reviewed computational analysis /// NM_013706 // GO:0016020 // membrane // inferred from electronic annotation /// NM_013706 // GO:0016021 // integral to membrane // inferred from reviewed computational analysis /// NM_013706 // GO:0031225 // anchored to membrane // inferred from electronic annotation /// ENSMUST00000000696 // GO:000…		10517165
10517513	0	5.2317	3.62424	3.7033	complement component 1, q subcomponent, C chain	C1qc	NM_007574 // GO:0006817 // phosphate transport // inferred from electronic annotation /// NM_007574 // GO:0006955 // immune response // inferred from electronic annotation /// NM_007574 // GO:0006956 // complement activation // inferred from electronic annotation /// NM_007574 // GO:0006958 // complement activation, classical pathway // inferred from electronic annotation /// NM_007574 // GO:0045…	NM_007574 // GO:0005576 // extracellular region // inferred from electronic annotation /// NM_007574 // GO:0005615 // extracellular space // inferred from reviewed computational analysis /// NM_007574 // GO:0005737 // cytoplasm // inferred from electronic annotation /// ENSMUST00000046332 // GO:0005576 // extracellular region // inferred from electronic annotation /// ENSMUST00000046332 // GO:000…		10517513
10519805	0	5.2212	2.36499	1.88989	spermatogenesis associated glutamate (E)-rich protein 4d | spermatogenesis associated glutamate (E)-rich protein 4e | predicted gene, ENSMUSG00000033219 | RIKEN cDNA 4930572O03 gene	Speer4d|Speer4e|ENSMUSG00000033219|4930572O03Rik	NM_025759 // GO:0008150 // biological_process // no biological data available /// NM_001122661 // GO:0008150 // biological_process // no biological data available /// ENSMUST00000095006 // GO:0008150 // biological_process // no biological data available	NM_025759 // GO:0005634 // nucleus // inferred from direct assay /// NM_001122661 // GO:0005575 // cellular_component // no biological data available /// ENSMUST00000095006 // GO:0005634 // nucleus // inferred from direct assay	NM_025759 // GO:0003674 // molecular_function // no biological data available /// NM_001122661 // GO:0003674 // molecular_function // no biological data available /// ENSMUST00000095006 // GO:0003674 // molecular_function // no biological data available	10519805
10349157	0	5.17436	1.13598	1.71193	serine (or cysteine) peptidase inhibitor, clade B, member 2	Serpinb2		NM_011111 // GO:0005576 // extracellular region // inferred from electronic annotation /// NM_011111 // GO:0005737 // cytoplasm // inferred from electronic annotation /// ENSMUST00000009356 // GO:0005576 // extracellular region // inferred from electronic annotation /// ENSMUST00000009356 // GO:0005737 // cytoplasm // inferred from electronic annotation /// ENSMUST00000064916 // GO:0005576 // ext…	NM_011111 // GO:0004866 // endopeptidase inhibitor activity // inferred from electronic annotation /// NM_011111 // GO:0004867 // serine-type endopeptidase inhibitor activity // inferred from electronic annotation /// NM_011111 // GO:0008243 // plasminogen activator activity // inferred from electronic annotation /// ENSMUST00000009356 // GO:0004866 // endopeptidase inhibitor activity // inferred…	10349157
10485405	0	5.14881	2.08755	2.10684	CD44 antigen	Cd44	NM_009851 // GO:0001658 // ureteric bud branching // inferred from mutant phenotype /// NM_009851 // GO:0002246 // healing during inflammatory response // inferred from mutant phenotype /// NM_009851 // GO:0007155 // cell adhesion // inferred from direct assay /// NM_001039150 // GO:0001658 // ureteric bud branching // inferred from mutant phenotype /// NM_001039150 // GO:0002246 // healing durin…	NM_009851 // GO:0009897 // external side of plasma membrane // inferred from direct assay /// NM_009851 // GO:0009986 // cell surface // inferred from direct assay /// NM_009851 // GO:0016020 // membrane // inferred from electronic annotation /// NM_009851 // GO:0016021 // integral to membrane // inferred from electronic annotation /// NM_001039150 // GO:0009897 // external side of plasma membran…	NM_009851 // GO:0004872 // receptor activity // inferred from electronic annotation /// NM_009851 // GO:0005488 // binding // inferred from electronic annotation /// NM_009851 // GO:0005515 // protein binding // inferred from physical interaction /// NM_009851 // GO:0005540 // hyaluronic acid binding // inferred from direct assay /// NM_009851 // GO:0005540 // hyaluronic acid binding // inferred …	10485405
10412260	0	4.99276	1.56947	3.14665	follistatin	Fst	NM_008046 // GO:0007276 // gamete generation // inferred from genetic interaction /// NM_008046 // GO:0007389 // pattern specification process // inferred from mutant phenotype /// NM_008046 // GO:0008585 // female gonad development // inferred from mutant phenotype /// NM_008046 // GO:0030509 // BMP signaling pathway // inferred from genetic interaction /// NM_008046 // GO:0031069 // hair follic…	NM_008046 // GO:0005576 // extracellular region // inferred from electronic annotation /// NM_008046 // GO:0005615 // extracellular space // inferred from reviewed computational analysis /// ENSMUST00000022287 // GO:0005576 // extracellular region // inferred from electronic annotation /// ENSMUST00000022287 // GO:0005615 // extracellular space // inferred from reviewed computational analysis ///…		10412260
10461423	0	4.99221	3.42226	3.78557	fatty acid desaturase 3	Fads3	NM_021890 // GO:0006629 // lipid metabolic process // inferred from electronic annotation /// NM_021890 // GO:0006633 // fatty acid biosynthetic process // inferred from electronic annotation /// NM_021890 // GO:0006810 // transport // inferred from electronic annotation /// NM_021890 // GO:0008610 // lipid biosynthetic process // inferred from electronic annotation /// ENSMUST00000025566 // GO:0…	NM_021890 // GO:0005783 // endoplasmic reticulum // inferred from electronic annotation /// NM_021890 // GO:0016020 // membrane // inferred from electronic annotation /// NM_021890 // GO:0016021 // integral to membrane // inferred from electronic annotation /// ENSMUST00000025566 // GO:0005783 // endoplasmic reticulum // inferred from electronic annotation /// ENSMUST00000025566 // GO:0016020 // …	NM_021890 // GO:0005506 // iron ion binding // inferred from electronic annotation /// NM_021890 // GO:0016491 // oxidoreductase activity // inferred from reviewed computational analysis /// NM_021890 // GO:0016717 // oxidoreductase activity, acting on paired donors, with oxidation of a pair of donors resulting in the reduction of molecular oxygen to two molecules of water // inferred from electr…	10461423
10469786	0	4.90141	1.44796	2.69001	interleukin 1 family, member 9	Il1f9	NM_153511 // GO:0006955 // immune response // inferred from electronic annotation /// ENSMUST00000057567 // GO:0006955 // immune response // inferred from electronic annotation /// AY071843 // GO:0006955 // immune response // inferred from electronic annotation	NM_153511 // GO:0005576 // extracellular region // inferred from electronic annotation /// NM_153511 // GO:0005615 // extracellular space // inferred from electronic annotation /// ENSMUST00000057567 // GO:0005576 // extracellular region // inferred from electronic annotation /// ENSMUST00000057567 // GO:0005615 // extracellular space // inferred from electronic annotation /// AY071843 // GO:0005…	NM_153511 // GO:0005125 // cytokine activity // inferred from electronic annotation /// NM_153511 // GO:0005149 // interleukin-1 receptor binding // inferred from electronic annotation /// ENSMUST00000057567 // GO:0005125 // cytokine activity // inferred from electronic annotation /// ENSMUST00000057567 // GO:0005149 // interleukin-1 receptor binding // inferred from electronic annotation /// AY0…	10469786
10545130	0	4.88592	2.30345	2.24242	growth arrest and DNA-damage-inducible 45 alpha	Gadd45a	NM_007836 // GO:0006469 // negative regulation of protein kinase activity // inferred from direct assay /// NM_007836 // GO:0006974 // response to DNA damage stimulus // inferred from electronic annotation /// NM_007836 // GO:0007049 // cell cycle // inferred from electronic annotation /// NM_007836 // GO:0007050 // cell cycle arrest // inferred from electronic annotation /// NM_007836 // GO:0007…	NM_007836 // GO:0005634 // nucleus // traceable author statement /// ENSMUST00000043098 // GO:0005634 // nucleus // traceable author statement /// BC011141 // GO:0005634 // nucleus // traceable author statement	NM_007836 // GO:0005515 // protein binding // inferred from physical interaction /// ENSMUST00000043098 // GO:0005515 // protein binding // inferred from physical interaction /// BC011141 // GO:0005515 // protein binding // inferred from physical interaction	10545130
10528177	0	4.66739	2.16096	1.88844	spermatogenesis associated glutamate (E)-rich protein 4e | spermatogenesis associated glutamate (E)-rich protein 4d | predicted gene, ENSMUSG00000033219 | RIKEN cDNA 4930572O03 gene	Speer4e|Speer4d|ENSMUSG00000033219|4930572O03Rik	NM_001122661 // GO:0008150 // biological_process // no biological data available /// NM_025759 // GO:0008150 // biological_process // no biological data available /// ENSMUST00000095006 // GO:0008150 // biological_process // no biological data available	NM_001122661 // GO:0005575 // cellular_component // no biological data available /// NM_025759 // GO:0005634 // nucleus // inferred from direct assay /// ENSMUST00000095006 // GO:0005634 // nucleus // inferred from direct assay	NM_001122661 // GO:0003674 // molecular_function // no biological data available /// NM_025759 // GO:0003674 // molecular_function // no biological data available /// ENSMUST00000095006 // GO:0003674 // molecular_function // no biological data available	10528177
10370721	0	4.66448	3.58106	2.25754	strawberry notch homolog 2 (Drosophila)	Sbno2	NM_183426 // GO:0002281 // macrophage activation during immune response // inferred from mutant phenotype /// NM_183426 // GO:0006350 // transcription // inferred from electronic annotation /// NM_183426 // GO:0006355 // regulation of transcription, DNA-dependent // inferred from electronic annotation /// NM_183426 // GO:0045892 // negative regulation of transcription, DNA-dependent // inferred f…		NM_183426 // GO:0016564 // transcription repressor activity // inferred from mutant phenotype /// ENSMUST00000042771 // GO:0016564 // transcription repressor activity // inferred from mutant phenotype /// BC056369 // GO:0016564 // transcription repressor activity // inferred from mutant phenotype /// ENSMUST00000092316 // GO:0016564 // transcription repressor activity // inferred from mutant phen…	10370721
10536845	0	4.62287	1.5217	1.59142	filamin C, gamma (actin binding protein 280)	Flnc	NM_001081185 // GO:0030029 // actin filament-based process // traceable author statement /// ENSMUST00000090474 // GO:0030029 // actin filament-based process // traceable author statement /// ENSMUST00000090472 // GO:0030029 // actin filament-based process // traceable author statement /// AF119148 // GO:0030029 // actin filament-based process // traceable author statement	NM_001081185 // GO:0005737 // cytoplasm // inferred from electronic annotation /// NM_001081185 // GO:0005856 // cytoskeleton // inferred from electronic annotation /// NM_001081185 // GO:0015629 // actin cytoskeleton // traceable author statement /// NM_001081185 // GO:0016020 // membrane // inferred from electronic annotation /// ENSMUST00000090474 // GO:0005737 // cytoplasm // inferred from el…	NM_001081185 // GO:0003779 // actin binding // traceable author statement /// ENSMUST00000090474 // GO:0003779 // actin binding // traceable author statement /// ENSMUST00000090472 // GO:0003779 // actin binding // traceable author statement /// AF119148 // GO:0003779 // actin binding // traceable author statement	10536845
10519983	0	4.62072	3.40812	2.81669	fibrinogen-like protein 2	Fgl2	NM_008013 // GO:0007165 // signal transduction // inferred from electronic annotation /// NM_008013 // GO:0019835 // cytolysis // inferred from electronic annotation /// ENSMUST00000035799 // GO:0007165 // signal transduction // inferred from electronic annotation /// ENSMUST00000035799 // GO:0019835 // cytolysis // inferred from electronic annotation /// BC028893 // GO:0007165 // signal transduc…	NM_008013 // GO:0005576 // extracellular region // inferred from electronic annotation /// NM_008013 // GO:0005615 // extracellular space // inferred from reviewed computational analysis /// ENSMUST00000035799 // GO:0005576 // extracellular region // inferred from electronic annotation /// ENSMUST00000035799 // GO:0005615 // extracellular space // inferred from reviewed computational analysis ///…	NM_008013 // GO:0005102 // receptor binding // inferred from electronic annotation /// ENSMUST00000035799 // GO:0005102 // receptor binding // inferred from electronic annotation /// BC028893 // GO:0005102 // receptor binding // inferred from electronic annotation	10519983
10537146	0	4.56	2.12145	1.95798	aldo-keto reductase family 1, member B8	Akr1b8		NM_008012 // GO:0005737 // cytoplasm // inferred from electronic annotation /// ENSMUST00000038406 // GO:0005737 // cytoplasm // inferred from electronic annotation /// BC005789 // GO:0005737 // cytoplasm // inferred from electronic annotation	NM_008012 // GO:0004032 // aldehyde reductase activity // inferred from electronic annotation /// NM_008012 // GO:0016491 // oxidoreductase activity // inferred from electronic annotation /// ENSMUST00000038406 // GO:0004032 // aldehyde reductase activity // inferred from electronic annotation /// ENSMUST00000038406 // GO:0016491 // oxidoreductase activity // inferred from electronic annotation /…	10537146
10571214	0	4.53772	2.85896	1.86625	ring finger protein 122	Rnf122		NM_175136 // GO:0005783 // endoplasmic reticulum // inferred from electronic annotation /// NM_175136 // GO:0005794 // Golgi apparatus // inferred from electronic annotation /// NM_175136 // GO:0016020 // membrane // inferred from electronic annotation /// NM_175136 // GO:0016021 // integral to membrane // inferred from electronic annotation /// ENSMUST00000046941 // GO:0005783 // endoplasmic ret…	NM_175136 // GO:0005515 // protein binding // inferred from electronic annotation /// NM_175136 // GO:0008270 // zinc ion binding // inferred from electronic annotation /// NM_175136 // GO:0046872 // metal ion binding // inferred from electronic annotation /// ENSMUST00000046941 // GO:0005515 // protein binding // inferred from electronic annotation /// ENSMUST00000046941 // GO:0008270 // zinc io…	10571214
10416800	0	4.51259	1.47718	1.40941	LIM domain only 7	Lmo7	NM_201529 // GO:0016337 // cell-cell adhesion // inferred from sequence or structural similarity /// ENSMUST00000100337 // GO:0016337 // cell-cell adhesion // inferred from sequence or structural similarity /// EF071857 // GO:0016337 // cell-cell adhesion // inferred from sequence or structural similarity /// ENSMUST00000040513 // GO:0016337 // cell-cell adhesion // inferred from sequence or stru…	NM_201529 // GO:0005913 // cell-cell adherens junction // inferred from sequence or structural similarity /// NM_201529 // GO:0016324 // apical plasma membrane // inferred from sequence or structural similarity /// ENSMUST00000100337 // GO:0005913 // cell-cell adherens junction // inferred from sequence or structural similarity /// ENSMUST00000100337 // GO:0016324 // apical plasma membrane // inf…	NM_201529 // GO:0008270 // zinc ion binding // inferred from electronic annotation /// NM_201529 // GO:0042805 // actinin binding // inferred from sequence or structural similarity /// NM_201529 // GO:0046872 // metal ion binding // inferred from electronic annotation /// ENSMUST00000100337 // GO:0008270 // zinc ion binding // inferred from electronic annotation /// ENSMUST00000100337 // GO:00428…	10416800
10528183	0	4.48293	2.16452	1.98811	spermatogenesis associated glutamate (E)-rich protein 4e | spermatogenesis associated glutamate (E)-rich protein 4d | predicted gene, ENSMUSG00000033219 | RIKEN cDNA 4930572O03 gene	Speer4e|Speer4d|ENSMUSG00000033219|4930572O03Rik	NM_001122661 // GO:0008150 // biological_process // no biological data available /// NM_025759 // GO:0008150 // biological_process // no biological data available /// ENSMUST00000095006 // GO:0008150 // biological_process // no biological data available /// BC100449 // GO:0008150 // biological_process // no biological data available	NM_001122661 // GO:0005575 // cellular_component // no biological data available /// NM_025759 // GO:0005634 // nucleus // inferred from direct assay /// ENSMUST00000095006 // GO:0005634 // nucleus // inferred from direct assay /// BC100449 // GO:0005575 // cellular_component // no biological data available	NM_001122661 // GO:0003674 // molecular_function // no biological data available /// NM_025759 // GO:0003674 // molecular_function // no biological data available /// ENSMUST00000095006 // GO:0003674 // molecular_function // no biological data available /// BC100449 // GO:0003674 // molecular_function // no biological data available	10528183
10568115	0	4.42881	3.36669	2.66528	major vault protein	Mvp		NM_080638 // GO:0005737 // cytoplasm // inferred from electronic annotation /// NM_080638 // GO:0030529 // ribonucleoprotein complex // inferred from electronic annotation /// ENSMUST00000032919 // GO:0005737 // cytoplasm // inferred from electronic annotation /// ENSMUST00000032919 // GO:0030529 // ribonucleoprotein complex // inferred from electronic annotation /// AF210456 // GO:0005737 // cyt…	NM_080638 // GO:0005509 // calcium ion binding // inferred from reviewed computational analysis /// ENSMUST00000032919 // GO:0005509 // calcium ion binding // inferred from reviewed computational analysis /// AF210456 // GO:0005509 // calcium ion binding // inferred from reviewed computational analysis	10568115
10499189	0	4.4076	1.80022	2.12807	Fc receptor-like S, scavenger receptor	Fcrls		NM_030707 // GO:0005615 // extracellular space // inferred from reviewed computational analysis /// NM_030707 // GO:0016020 // membrane // inferred from reviewed computational analysis /// ENSMUST00000090986 // GO:0005615 // extracellular space // inferred from reviewed computational analysis /// ENSMUST00000090986 // GO:0016020 // membrane // inferred from reviewed computational analysis /// AF3…	NM_030707 // GO:0004872 // receptor activity // inferred from electronic annotation /// NM_030707 // GO:0005044 // scavenger receptor activity // inferred from reviewed computational analysis /// ENSMUST00000090986 // GO:0004872 // receptor activity // inferred from electronic annotation /// ENSMUST00000090986 // GO:0005044 // scavenger receptor activity // inferred from reviewed computational an…	10499189
10399725	0	4.29028	2.20217	1.71343	SRY-box containing gene 11	Sox11	NM_009234 // GO:0006350 // transcription // inferred from electronic annotation /// NM_009234 // GO:0006355 // regulation of transcription, DNA-dependent // inferred from electronic annotation /// ENSMUST00000079063 // GO:0006350 // transcription // inferred from electronic annotation /// ENSMUST00000079063 // GO:0006355 // regulation of transcription, DNA-dependent // inferred from electronic an…	NM_009234 // GO:0005634 // nucleus // inferred from electronic annotation /// NM_009234 // GO:0005667 // transcription factor complex // inferred from electronic annotation /// ENSMUST00000079063 // GO:0005634 // nucleus // inferred from electronic annotation /// ENSMUST00000079063 // GO:0005667 // transcription factor complex // inferred from electronic annotation /// AF009414 // GO:0005634 // n…	NM_009234 // GO:0003677 // DNA binding // inferred from electronic annotation /// NM_009234 // GO:0003700 // transcription factor activity // inferred from electronic annotation /// ENSMUST00000079063 // GO:0003677 // DNA binding // inferred from electronic annotation /// ENSMUST00000079063 // GO:0003700 // transcription factor activity // inferred from electronic annotation /// AF009414 // GO:00…	10399725
10579347	0	4.28165	2.42381	2.62059	interferon gamma inducible protein 30	Ifi30	NM_023065 // GO:0019886 // antigen processing and presentation of exogenous peptide antigen via MHC class II // inferred from mutant phenotype /// ENSMUST00000034299 // GO:0019886 // antigen processing and presentation of exogenous peptide antigen via MHC class II // inferred from mutant phenotype /// BC054852 // GO:0019886 // antigen processing and presentation of exogenous peptide antigen via M…	NM_023065 // GO:0005615 // extracellular space // inferred from reviewed computational analysis /// NM_023065 // GO:0005764 // lysosome // inferred from direct assay /// ENSMUST00000034299 // GO:0005615 // extracellular space // inferred from reviewed computational analysis /// ENSMUST00000034299 // GO:0005764 // lysosome // inferred from direct assay /// BC054852 // GO:0005615 // extracellular s…	NM_023065 // GO:0015036 // disulfide oxidoreductase activity // traceable author statement /// ENSMUST00000034299 // GO:0015036 // disulfide oxidoreductase activity // traceable author statement /// BC054852 // GO:0015036 // disulfide oxidoreductase activity // traceable author statement	10579347
10395659	0	4.27172	1.47178	1.95095	coagulation factor C homolog (Limulus polyphemus)	Coch	NM_007728 // GO:0007596 // blood coagulation // inferred from electronic annotation /// ENSMUST00000085412 // GO:0007596 // blood coagulation // inferred from electronic annotation /// BC045137 // GO:0007596 // blood coagulation // inferred from electronic annotation	NM_007728 // GO:0005576 // extracellular region // inferred from electronic annotation /// NM_007728 // GO:0005615 // extracellular space // inferred from reviewed computational analysis /// ENSMUST00000085412 // GO:0005576 // extracellular region // inferred from electronic annotation /// ENSMUST00000085412 // GO:0005615 // extracellular space // inferred from reviewed computational analysis ///…		10395659
10500808	0	4.25582	2.93869	2.94534	olfactomedin-like 3	Olfml3		NM_133859 // GO:0005576 // extracellular region // inferred from electronic annotation /// NM_133859 // GO:0005615 // extracellular space // inferred from reviewed computational analysis /// ENSMUST00000029440 // GO:0005576 // extracellular region // inferred from electronic annotation /// ENSMUST00000029440 // GO:0005615 // extracellular space // inferred from reviewed computational analysis ///…		10500808
10517517	0	4.2485	2.8966	2.75894	complement component 1, q subcomponent, alpha polypeptide	C1qa	NM_007572 // GO:0006817 // phosphate transport // inferred from electronic annotation /// NM_007572 // GO:0006955 // immune response // inferred from electronic annotation /// NM_007572 // GO:0006956 // complement activation // inferred from electronic annotation /// NM_007572 // GO:0006958 // complement activation, classical pathway // inferred from mutant phenotype /// NM_007572 // GO:0045087 /…	NM_007572 // GO:0005576 // extracellular region // inferred from electronic annotation /// NM_007572 // GO:0005615 // extracellular space // inferred from reviewed computational analysis /// NM_007572 // GO:0005737 // cytoplasm // inferred from electronic annotation /// ENSMUST00000046285 // GO:0005576 // extracellular region // inferred from electronic annotation /// ENSMUST00000046285 // GO:000…		10517517
10528191	0	4.23585	2.21129	2.01548	spermatogenesis associated glutamate (E)-rich protein 4d | spermatogenesis associated glutamate (E)-rich protein 4e | predicted gene, ENSMUSG00000033219 | RIKEN cDNA 4930572O03 gene	Speer4d|Speer4e|ENSMUSG00000033219|4930572O03Rik	NM_025759 // GO:0008150 // biological_process // no biological data available /// NM_001122661 // GO:0008150 // biological_process // no biological data available /// ENSMUST00000095006 // GO:0008150 // biological_process // no biological data available /// ENSMUST00000095006 // GO:0008150 // biological_process // no biological data available /// BC100449 // GO:0008150 // biological_process // no…	NM_025759 // GO:0005634 // nucleus // inferred from direct assay /// NM_001122661 // GO:0005575 // cellular_component // no biological data available /// ENSMUST00000095006 // GO:0005634 // nucleus // inferred from direct assay /// ENSMUST00000095006 // GO:0005634 // nucleus // inferred from direct assay /// BC100449 // GO:0005575 // cellular_component // no biological data available	NM_025759 // GO:0003674 // molecular_function // no biological data available /// NM_001122661 // GO:0003674 // molecular_function // no biological data available /// ENSMUST00000095006 // GO:0003674 // molecular_function // no biological data available /// ENSMUST00000095006 // GO:0003674 // molecular_function // no biological data available /// BC100449 // GO:0003674 // molecular_function // no…	10528191
10344981	0	4.11214	3.18878	4.55621	peptidase inhibitor 15	Pi15		NM_053191 // GO:0005576 // extracellular region // inferred from reviewed computational analysis /// ENSMUST00000088476 // GO:0005576 // extracellular region // inferred from reviewed computational analysis /// AF329196 // GO:0005576 // extracellular region // inferred from reviewed computational analysis	NM_053191 // GO:0004866 // endopeptidase inhibitor activity // inferred from electronic annotation /// ENSMUST00000088476 // GO:0004866 // endopeptidase inhibitor activity // inferred from electronic annotation /// AF329196 // GO:0004866 // endopeptidase inhibitor activity // inferred from electronic annotation	10344981
10495054	0	4.01862	3.10784	3.88848	ras homolog gene family, member C	Rhoc	NM_007484 // GO:0007264 // small GTPase mediated signal transduction // inferred from electronic annotation /// ENSMUST00000002303 // GO:0007264 // small GTPase mediated signal transduction // inferred from electronic annotation /// ENSMUST00000106787 // GO:0007264 // small GTPase mediated signal transduction // inferred from electronic annotation /// BC004627 // GO:0007264 // small GTPase mediat…	NM_007484 // GO:0005622 // intracellular // inferred from electronic annotation /// NM_007484 // GO:0005634 // nucleus // inferred from direct assay /// NM_007484 // GO:0005886 // plasma membrane // inferred from direct assay /// NM_007484 // GO:0016020 // membrane // inferred from electronic annotation /// ENSMUST00000002303 // GO:0005622 // intracellular // inferred from electronic annotation /…	NM_007484 // GO:0000166 // nucleotide binding // inferred from electronic annotation /// NM_007484 // GO:0005515 // protein binding // inferred from physical interaction /// NM_007484 // GO:0005525 // GTP binding // inferred from electronic annotation /// ENSMUST00000002303 // GO:0000166 // nucleotide binding // inferred from electronic annotation /// ENSMUST00000002303 // GO:0005515 // protein b…	10495054
10398907	0	3.99159	2.91587	2.96863	phospholipase D family, member 4	Pld4	NM_178911 // GO:0008152 // metabolic process // inferred from electronic annotation /// NM_178911 // GO:0016042 // lipid catabolic process // inferred from electronic annotation /// ENSMUST00000063888 // GO:0008152 // metabolic process // inferred from electronic annotation /// ENSMUST00000063888 // GO:0016042 // lipid catabolic process // inferred from electronic annotation /// BC058565 // GO:00…	NM_178911 // GO:0016020 // membrane // inferred from electronic annotation /// NM_178911 // GO:0016021 // integral to membrane // inferred from electronic annotation /// ENSMUST00000063888 // GO:0016020 // membrane // inferred from electronic annotation /// ENSMUST00000063888 // GO:0016021 // integral to membrane // inferred from electronic annotation /// BC058565 // GO:0016020 // membrane // inf…	NM_178911 // GO:0003824 // catalytic activity // inferred from electronic annotation /// NM_178911 // GO:0004630 // phospholipase D activity // inferred from electronic annotation /// NM_178911 // GO:0016787 // hydrolase activity // inferred from electronic annotation /// ENSMUST00000063888 // GO:0003824 // catalytic activity // inferred from electronic annotation /// ENSMUST00000063888 // GO:000…	10398907
10462565	0	3.97974	1.25629	1.24348	lipase, family member N	Lipn	NM_027340 // GO:0006629 // lipid metabolic process // inferred from reviewed computational analysis /// NM_027340 // GO:0016042 // lipid catabolic process // inferred from electronic annotation /// ENSMUST00000025682 // GO:0006629 // lipid metabolic process // inferred from reviewed computational analysis /// ENSMUST00000025682 // GO:0016042 // lipid catabolic process // inferred from electronic …	NM_027340 // GO:0005576 // extracellular region // inferred from electronic annotation /// ENSMUST00000025682 // GO:0005576 // extracellular region // inferred from electronic annotation	NM_027340 // GO:0003824 // catalytic activity // inferred from reviewed computational analysis /// NM_027340 // GO:0004091 // carboxylesterase activity // inferred from reviewed computational analysis /// NM_027340 // GO:0016787 // hydrolase activity // inferred from electronic annotation /// ENSMUST00000025682 // GO:0003824 // catalytic activity // inferred from reviewed computational analysis /…	10462565
10587733	0	3.93136	2.45971	2.47798	cathepsin H	Ctsh	NM_007801 // GO:0006508 // proteolysis // inferred from electronic annotation /// ENSMUST00000034915 // GO:0006508 // proteolysis // inferred from electronic annotation /// U06119 // GO:0006508 // proteolysis // inferred from electronic annotation	NM_007801 // GO:0005615 // extracellular space // inferred from reviewed computational analysis /// NM_007801 // GO:0005764 // lysosome // inferred from electronic annotation /// ENSMUST00000034915 // GO:0005615 // extracellular space // inferred from reviewed computational analysis /// ENSMUST00000034915 // GO:0005764 // lysosome // inferred from electronic annotation /// U06119 // GO:0005615 //…	NM_007801 // GO:0004197 // cysteine-type endopeptidase activity // inferred from electronic annotation /// NM_007801 // GO:0004215 // cathepsin H activity // inferred from electronic annotation /// NM_007801 // GO:0008233 // peptidase activity // inferred from electronic annotation /// NM_007801 // GO:0008234 // cysteine-type peptidase activity // inferred from electronic annotation /// NM_007801…	10587733
10360070	0	3.90852	2.70803	2.52056	Fc receptor, IgE, high affinity I, gamma polypeptide	Fcer1g	NM_010185 // GO:0001798 // positive regulation of type IIa hypersensitivity // inferred from mutant phenotype /// NM_010185 // GO:0001805 // positive regulation of type III hypersensitivity // inferred from mutant phenotype /// NM_010185 // GO:0001812 // positive regulation of type I hypersensitivity // inferred from mutant phenotype /// NM_010185 // GO:0002431 // Fc receptor mediated stimulatory…	NM_010185 // GO:0005887 // integral to plasma membrane // inferred from direct assay /// NM_010185 // GO:0009897 // external side of plasma membrane // inferred from direct assay /// NM_010185 // GO:0016020 // membrane // inferred from electronic annotation /// NM_010185 // GO:0016021 // integral to membrane // inferred from electronic annotation /// NM_010185 // GO:0032998 // Fc-epsilon receptor…	NM_010185 // GO:0004872 // receptor activity // inferred from electronic annotation /// NM_010185 // GO:0004888 // transmembrane receptor activity // inferred from electronic annotation /// NM_010185 // GO:0005515 // protein binding // inferred from physical interaction /// NM_010185 // GO:0019767 // IgE receptor activity // inferred from direct assay /// NM_010185 // GO:0019767 // IgE receptor a…	10360070
10571054	0	3.8999	1.6529	3.78628	steroidogenic acute regulatory protein	Star	NM_011485 // GO:0006694 // steroid biosynthetic process // inferred from electronic annotation /// NM_011485 // GO:0006700 // C21-steroid hormone biosynthetic process // inferred from electronic annotation /// NM_011485 // GO:0006810 // transport // inferred from electronic annotation /// NM_011485 // GO:0006869 // lipid transport // inferred from electronic annotation /// NM_011485 // GO:0008211…	NM_011485 // GO:0005739 // mitochondrion // inferred from direct assay /// ENSMUST00000033979 // GO:0005739 // mitochondrion // inferred from direct assay /// BC082283 // GO:0005739 // mitochondrion // inferred from direct assay /// ENSMUST00000084024 // GO:0005739 // mitochondrion // inferred from direct assay	NM_011485 // GO:0008289 // lipid binding // inferred from electronic annotation /// NM_011485 // GO:0015485 // cholesterol binding // inferred from electronic annotation /// NM_011485 // GO:0017127 // cholesterol transporter activity // inferred from electronic annotation /// ENSMUST00000033979 // GO:0008289 // lipid binding // inferred from electronic annotation /// ENSMUST00000033979 // GO:0015…	10571054
10348244	0	3.88184	2.34702	2.36314	inositol polyphosphate-5-phosphatase D	Inpp5d	NM_010566 // GO:0006915 // apoptosis // inferred from electronic annotation /// NM_010566 // GO:0006955 // immune response // inferred from electronic annotation /// NM_010566 // GO:0007242 // intracellular signaling cascade // inferred from mutant phenotype /// NM_010566 // GO:0008340 // determination of adult life span // inferred from mutant phenotype /// NM_010566 // GO:0009968 // negative re…	NM_010566 // GO:0005737 // cytoplasm // inferred from electronic annotation /// NM_010566 // GO:0016020 // membrane // inferred from electronic annotation /// NM_001110192 // GO:0005737 // cytoplasm // inferred from electronic annotation /// NM_001110192 // GO:0016020 // membrane // inferred from electronic annotation /// NM_001110193 // GO:0005737 // cytoplasm // inferred from electronic annotat…	NM_010566 // GO:0004437 // inositol or phosphatidylinositol phosphatase activity // inferred from reviewed computational analysis /// NM_010566 // GO:0005515 // protein binding // inferred from physical interaction /// NM_010566 // GO:0016787 // hydrolase activity // inferred from electronic annotation /// NM_001110192 // GO:0004437 // inositol or phosphatidylinositol phosphatase activity // infe…	10348244
10556820	0	3.85893	2.12285	3.27544	transmembrane protein 159	Tmem159		NM_145586 // GO:0016020 // membrane // inferred from electronic annotation /// NM_145586 // GO:0016021 // integral to membrane // inferred from reviewed computational analysis /// ENSMUST00000033210 // GO:0016020 // membrane // inferred from electronic annotation /// ENSMUST00000033210 // GO:0016021 // integral to membrane // inferred from reviewed computational analysis /// BC006689 // GO:001602…		10556820
10461721	0	3.85601	3.28777	2.86537	macrophage expressed gene 1	Mpeg1		NM_010821 // GO:0016020 // membrane // inferred from electronic annotation /// NM_010821 // GO:0016021 // integral to membrane // inferred from electronic annotation /// ENSMUST00000081035 // GO:0016020 // membrane // inferred from electronic annotation /// ENSMUST00000081035 // GO:0016021 // integral to membrane // inferred from electronic annotation /// BC129843 // GO:0016020 // membrane // inf…		10461721
10519815	0	3.82692	1.58164	1.82085	calcium channel, voltage-dependent, alpha2/delta subunit 1	Cacna2d1	NM_001110843 // GO:0006810 // transport // inferred from electronic annotation /// NM_001110843 // GO:0006811 // ion transport // inferred from electronic annotation /// NM_001110843 // GO:0006816 // calcium ion transport // inferred from electronic annotation /// NM_001110843 // GO:0051924 // regulation of calcium ion transport // inferred from mutant phenotype /// NM_001110844 // GO:0006810 // …	NM_001110843 // GO:0005615 // extracellular space // inferred from reviewed computational analysis /// NM_001110843 // GO:0016020 // membrane // inferred from reviewed computational analysis /// NM_001110843 // GO:0016021 // integral to membrane // inferred from electronic annotation /// NM_001110843 // GO:0016529 // sarcoplasmic reticulum // inferred from direct assay /// NM_001110843 // GO:0030…	NM_001110843 // GO:0005216 // ion channel activity // inferred from electronic annotation /// NM_001110843 // GO:0005244 // voltage-gated ion channel activity // inferred from electronic annotation /// NM_001110843 // GO:0005262 // calcium channel activity // inferred from electronic annotation /// NM_001110843 // GO:0005509 // calcium ion binding // inferred from electronic annotation /// NM_001…	10519815
10517508	0	3.82392	2.90719	2.78897	complement component 1, q subcomponent, beta polypeptide	C1qb	NM_009777 // GO:0006817 // phosphate transport // inferred from electronic annotation /// NM_009777 // GO:0006955 // immune response // inferred from electronic annotation /// NM_009777 // GO:0006956 // complement activation // inferred from electronic annotation /// NM_009777 // GO:0006958 // complement activation, classical pathway // inferred from electronic annotation /// NM_009777 // GO:0045…	NM_009777 // GO:0005576 // extracellular region // inferred from electronic annotation /// NM_009777 // GO:0005615 // extracellular space // inferred from reviewed computational analysis /// NM_009777 // GO:0005737 // cytoplasm // inferred from electronic annotation /// ENSMUST00000046384 // GO:0005576 // extracellular region // inferred from electronic annotation /// ENSMUST00000046384 // GO:000…		10517508
10503448	0	3.77818	1.67244	1.672	matrix metallopeptidase 16	Mmp16	NM_019724 // GO:0006508 // proteolysis // inferred from electronic annotation /// NM_019724 // GO:0008152 // metabolic process // inferred from electronic annotation /// NM_019724 // GO:0030574 // collagen catabolic process // inferred from electronic annotation /// ENSMUST00000029881 // GO:0006508 // proteolysis // inferred from electronic annotation /// ENSMUST00000029881 // GO:0008152 // metab…	NM_019724 // GO:0005576 // extracellular region // inferred from electronic annotation /// NM_019724 // GO:0005578 // proteinaceous extracellular matrix // inferred from electronic annotation /// NM_019724 // GO:0005615 // extracellular space // inferred from reviewed computational analysis /// NM_019724 // GO:0016020 // membrane // inferred from electronic annotation /// NM_019724 // GO:0016021 …	NM_019724 // GO:0003824 // catalytic activity // inferred from electronic annotation /// NM_019724 // GO:0004222 // metalloendopeptidase activity // inferred from electronic annotation /// NM_019724 // GO:0005509 // calcium ion binding // inferred from electronic annotation /// NM_019724 // GO:0008233 // peptidase activity // inferred from electronic annotation /// NM_019724 // GO:0008237 // meta…	10503448
10461856	0	3.68188	1.79604	1.73228	guanine nucleotide binding protein, alpha 14	Gna14	NM_008137 // GO:0006471 // protein amino acid ADP-ribosylation // inferred from electronic annotation /// NM_008137 // GO:0007165 // signal transduction // inferred from electronic annotation /// NM_008137 // GO:0007186 // G-protein coupled receptor protein signaling pathway // inferred from sequence or structural similarity /// ENSMUST00000025602 // GO:0006471 // protein amino acid ADP-ribosylat…	NM_008137 // GO:0005834 // heterotrimeric G-protein complex // inferred from sequence or structural similarity /// ENSMUST00000025602 // GO:0005834 // heterotrimeric G-protein complex // inferred from sequence or structural similarity /// BC027015 // GO:0005834 // heterotrimeric G-protein complex // inferred from sequence or structural similarity	NM_008137 // GO:0000166 // nucleotide binding // inferred from electronic annotation /// NM_008137 // GO:0003924 // GTPase activity // inferred from sequence or structural similarity /// NM_008137 // GO:0004871 // signal transducer activity // inferred from electronic annotation /// NM_008137 // GO:0005525 // GTP binding // inferred from electronic annotation /// NM_008137 // GO:0019001 // guanyl…	10461856
10554748	0	3.67864	1.46342	1.4795	vomeronasal 2, receptor 79	Vmn2r79				10554748
10458052	0	3.65566	1.18276	1.90105	erythrocyte protein band 4.1-like 4a	Epb4.1l4a		NM_013512 // GO:0005737 // cytoplasm // inferred from electronic annotation /// NM_013512 // GO:0005856 // cytoskeleton // inferred from electronic annotation /// NM_013512 // GO:0019898 // extrinsic to membrane // inferred from electronic annotation /// ENSMUST00000025234 // GO:0005737 // cytoplasm // inferred from electronic annotation /// ENSMUST00000025234 // GO:0005856 // cytoskeleton // inf…	NM_013512 // GO:0005198 // structural molecule activity // inferred from electronic annotation /// NM_013512 // GO:0005488 // binding // inferred from electronic annotation /// NM_013512 // GO:0008092 // cytoskeletal protein binding // inferred from electronic annotation /// ENSMUST00000025234 // GO:0005198 // structural molecule activity // inferred from electronic annotation /// ENSMUST00000025…	10458052
10351825	0	3.58936	2.20307	2.43637	transgelin 2	Tagln2	NM_178598 // GO:0007517 // muscle development // inferred from reviewed computational analysis /// ENSMUST00000111230 // GO:0007517 // muscle development // inferred from reviewed computational analysis /// ENSMUST00000111232 // GO:0007517 // muscle development // inferred from reviewed computational analysis /// ENSMUST00000111228 // GO:0007517 // muscle development // inferred from reviewed com…			10351825
10433101	0	3.54666	1.78052	1.59751	G protein-coupled receptor 84	Gpr84	NM_030720 // GO:0007165 // signal transduction // inferred from electronic annotation /// NM_030720 // GO:0007186 // G-protein coupled receptor protein signaling pathway // inferred from reviewed computational analysis /// ENSMUST00000079824 // GO:0007165 // signal transduction // inferred from electronic annotation /// ENSMUST00000079824 // GO:0007186 // G-protein coupled receptor protein signal…	NM_030720 // GO:0016020 // membrane // inferred from electronic annotation /// NM_030720 // GO:0016021 // integral to membrane // inferred from reviewed computational analysis /// ENSMUST00000079824 // GO:0016020 // membrane // inferred from electronic annotation /// ENSMUST00000079824 // GO:0016021 // integral to membrane // inferred from reviewed computational analysis /// BC023249 // GO:001602…	NM_030720 // GO:0001584 // rhodopsin-like receptor activity // inferred from reviewed computational analysis /// NM_030720 // GO:0004871 // signal transducer activity // inferred from electronic annotation /// NM_030720 // GO:0004872 // receptor activity // inferred from electronic annotation /// NM_030720 // GO:0004930 // G-protein coupled receptor activity // inferred from electronic annotation…	10433101
10471555	0	3.5337	1.51994	3.42514	angiopoietin-like 2	Angptl2	NM_011923 // GO:0007165 // signal transduction // inferred from electronic annotation /// ENSMUST00000004208 // GO:0007165 // signal transduction // inferred from electronic annotation /// AF125176 // GO:0007165 // signal transduction // inferred from electronic annotation	NM_011923 // GO:0005576 // extracellular region // inferred from electronic annotation /// NM_011923 // GO:0005615 // extracellular space // inferred from reviewed computational analysis /// ENSMUST00000004208 // GO:0005576 // extracellular region // inferred from electronic annotation /// ENSMUST00000004208 // GO:0005615 // extracellular space // inferred from reviewed computational analysis ///…	NM_011923 // GO:0005102 // receptor binding // inferred from electronic annotation /// ENSMUST00000004208 // GO:0005102 // receptor binding // inferred from electronic annotation /// AF125176 // GO:0005102 // receptor binding // inferred from electronic annotation	10471555
10553559	0	3.53196	2.35469	2.41919	sialic acid binding Ig-like lectin H	Siglech		NM_178706 // GO:0016020 // membrane // inferred from electronic annotation /// NM_178706 // GO:0016021 // integral to membrane // inferred from reviewed computational analysis /// ENSMUST00000094360 // GO:0016020 // membrane // inferred from electronic annotation /// ENSMUST00000094360 // GO:0016021 // integral to membrane // inferred from reviewed computational analysis /// BC098229 // GO:001602…		10553559
10415723	0	3.51704	1.04282	0.982019						10415723
10498187	0	3.48805	1.20145	1.61448	RIKEN cDNA 6030405A18 gene	6030405A18Rik				10498187
10551883	0	3.48787	2.48097	2.41551	TYRO protein tyrosine kinase binding protein	Tyrobp		NM_011662 // GO:0016020 // membrane // inferred from electronic annotation /// NM_011662 // GO:0016021 // integral to membrane // inferred from reviewed computational analysis /// ENSMUST00000032800 // GO:0016020 // membrane // inferred from electronic annotation /// ENSMUST00000032800 // GO:0016021 // integral to membrane // inferred from reviewed computational analysis /// BC056450 // GO:001602…	NM_011662 // GO:0005515 // protein binding // inferred from physical interaction /// NM_011662 // GO:0016301 // kinase activity // inferred from electronic annotation /// ENSMUST00000032800 // GO:0005515 // protein binding // inferred from physical interaction /// ENSMUST00000032800 // GO:0016301 // kinase activity // inferred from electronic annotation /// BC056450 // GO:0005515 // protein bindi…	10551883
10359849	0	3.48035	1.89596	1.81774	uridine-cytidine kinase 2	Uck2	ENSMUST00000053686 // GO:0008152 // metabolic process // inferred from electronic annotation /// BC004016 // GO:0008152 // metabolic process // inferred from electronic annotation		ENSMUST00000053686 // GO:0000166 // nucleotide binding // inferred from electronic annotation /// ENSMUST00000053686 // GO:0004849 // uridine kinase activity // inferred from electronic annotation /// ENSMUST00000053686 // GO:0005524 // ATP binding // inferred from electronic annotation /// ENSMUST00000053686 // GO:0016301 // kinase activity // inferred from electronic annotation /// ENSMUST00000…	10359849
10392943	0	3.46873	2.35301	1.9028	hematological and neurological expressed sequence 1	Hn1	NM_008258 // GO:0008150 // biological_process // no biological data available /// ENSMUST00000021083 // GO:0008150 // biological_process // no biological data available /// BC003758 // GO:0008150 // biological_process // no biological data available	NM_008258 // GO:0005575 // cellular_component // no biological data available /// NM_008258 // GO:0005634 // nucleus // inferred from electronic annotation /// ENSMUST00000021083 // GO:0005575 // cellular_component // no biological data available /// ENSMUST00000021083 // GO:0005634 // nucleus // inferred from electronic annotation /// BC003758 // GO:0005575 // cellular_component // no biological…	NM_008258 // GO:0003674 // molecular_function // no biological data available /// ENSMUST00000021083 // GO:0003674 // molecular_function // no biological data available /// BC003758 // GO:0003674 // molecular_function // no biological data available	10392943
10519855	0	3.46534	1.61304	1.85284	calcium channel, voltage-dependent, alpha2/delta subunit 1	Cacna2d1	NM_001110843 // GO:0006810 // transport // inferred from electronic annotation /// NM_001110843 // GO:0006811 // ion transport // inferred from electronic annotation /// NM_001110843 // GO:0006816 // calcium ion transport // inferred from electronic annotation /// NM_001110843 // GO:0051924 // regulation of calcium ion transport // inferred from mutant phenotype /// NM_001110844 // GO:0006810 // …	NM_001110843 // GO:0005615 // extracellular space // inferred from reviewed computational analysis /// NM_001110843 // GO:0016020 // membrane // inferred from reviewed computational analysis /// NM_001110843 // GO:0016021 // integral to membrane // inferred from electronic annotation /// NM_001110843 // GO:0016529 // sarcoplasmic reticulum // inferred from direct assay /// NM_001110843 // GO:0030…	NM_001110843 // GO:0005216 // ion channel activity // inferred from electronic annotation /// NM_001110843 // GO:0005244 // voltage-gated ion channel activity // inferred from electronic annotation /// NM_001110843 // GO:0005262 // calcium channel activity // inferred from electronic annotation /// NM_001110843 // GO:0005509 // calcium ion binding // inferred from electronic annotation /// NM_001…	10519855
10394794	0	3.45883	2.52941	1.82428		EG245297				10394794
10512949	0	3.4011	2.10332	1.70753	ATP-binding cassette, sub-family A (ABC1), member 1	Abca1	NM_013454 // GO:0002790 // peptide secretion // inferred from mutant phenotype /// NM_013454 // GO:0006497 // protein amino acid lipidation // inferred from mutant phenotype /// NM_013454 // GO:0006810 // transport // inferred from electronic annotation /// NM_013454 // GO:0006911 // phagocytosis, engulfment // inferred from mutant phenotype /// NM_013454 // GO:0008203 // cholesterol metabolic pr…	NM_013454 // GO:0005794 // Golgi apparatus // inferred from direct assay /// NM_013454 // GO:0005886 // plasma membrane // inferred from direct assay /// NM_013454 // GO:0005887 // integral to plasma membrane // inferred from direct assay /// NM_013454 // GO:0016020 // membrane // inferred from electronic annotation /// NM_013454 // GO:0016021 // integral to membrane // inferred from reviewed com…	NM_013454 // GO:0000166 // nucleotide binding // inferred from electronic annotation /// NM_013454 // GO:0005515 // protein binding // inferred from physical interaction /// NM_013454 // GO:0005524 // ATP binding // inferred from electronic annotation /// NM_013454 // GO:0008509 // anion transmembrane transporter activity // inferred from direct assay /// NM_013454 // GO:0016887 // ATPase activit…	10512949
10586076	0	3.36605	1.94373	2.38069						10586076
10578405	0	3.36558	1.94334	2.38064						10578405
10520121	0	3.36507	1.94286	2.37983						10520121
10415081	0	3.36397	1.94275	2.37923						10415081
10351504	0	3.3586	2.08329	1.62658		AI506816				10351504
10548892	0	3.32754	2.0509	2.11765	Rho, GDP dissociation inhibitor (GDI) beta	Arhgdib		NM_007486 // GO:0005737 // cytoplasm // inferred from electronic annotation /// ENSMUST00000032344 // GO:0005737 // cytoplasm // inferred from electronic annotation /// ENSMUST00000111892 // GO:0005737 // cytoplasm // inferred from electronic annotation /// ENSMUST00000111891 // GO:0005737 // cytoplasm // inferred from electronic annotation /// L07918 // GO:0005737 // cytoplasm // inferred from e…	NM_007486 // GO:0005094 // Rho GDP-dissociation inhibitor activity // inferred from electronic annotation /// NM_007486 // GO:0005096 // GTPase activator activity // inferred from electronic annotation /// NM_007486 // GO:0005515 // protein binding // inferred from physical interaction /// ENSMUST00000032344 // GO:0005094 // Rho GDP-dissociation inhibitor activity // inferred from electronic anno…	10548892
10444658	0	3.31849	2.0082	1.90221	chloride intracellular channel 1	Clic1	NM_033444 // GO:0006810 // transport // inferred from electronic annotation /// NM_033444 // GO:0006811 // ion transport // inferred from electronic annotation /// NM_033444 // GO:0006821 // chloride transport // not recorded /// ENSMUST00000007257 // GO:0006810 // transport // inferred from electronic annotation /// ENSMUST00000007257 // GO:0006811 // ion transport // inferred from electronic an…	NM_033444 // GO:0005634 // nucleus // inferred from electronic annotation /// NM_033444 // GO:0005635 // nuclear envelope // not recorded /// NM_033444 // GO:0005737 // cytoplasm // inferred from electronic annotation /// NM_033444 // GO:0016020 // membrane // inferred from electronic annotation /// ENSMUST00000007257 // GO:0005634 // nucleus // inferred from electronic annotation /// ENSMUST0000…	NM_033444 // GO:0005216 // ion channel activity // inferred from electronic annotation /// NM_033444 // GO:0005244 // voltage-gated ion channel activity // inferred from electronic annotation /// NM_033444 // GO:0005247 // voltage-gated chloride channel activity // inferred from electronic annotation /// NM_033444 // GO:0005254 // chloride channel activity // not recorded /// NM_033444 // GO:0005…	10444658
10501164	0	3.30897	1.74649	1.62727	colony stimulating factor 1 (macrophage)	Csf1	NM_007778 // GO:0001954 // positive regulation of cell-matrix adhesion // inferred from genetic interaction /// NM_007778 // GO:0008284 // positive regulation of cell proliferation // not recorded /// NM_007778 // GO:0009987 // cellular process // inferred from reviewed computational analysis /// NM_007778 // GO:0030278 // regulation of ossification // inferred from mutant phenotype /// NM_007778…	NM_007778 // GO:0005576 // extracellular region // inferred from electronic annotation /// NM_007778 // GO:0005615 // extracellular space // inferred from electronic annotation /// NM_007778 // GO:0016020 // membrane // inferred from electronic annotation /// NM_007778 // GO:0016021 // integral to membrane // inferred from electronic annotation /// NM_001113529 // GO:0005576 // extracellular regi…	NM_007778 // GO:0005125 // cytokine activity // not recorded /// NM_007778 // GO:0005515 // protein binding // inferred from physical interaction /// NM_007778 // GO:0008083 // growth factor activity // inferred from electronic annotation /// NM_001113529 // GO:0005125 // cytokine activity // not recorded /// NM_001113529 // GO:0005515 // protein binding // inferred from physical interaction /// …	10501164
10424119	0	3.30152	2.93148	2.77013	nephroblastoma overexpressed gene	Nov	NM_010930 // GO:0001558 // regulation of cell growth // inferred from electronic annotation /// ENSMUST00000050027 // GO:0001558 // regulation of cell growth // inferred from electronic annotation /// BC003774 // GO:0001558 // regulation of cell growth // inferred from electronic annotation	NM_010930 // GO:0005576 // extracellular region // inferred from electronic annotation /// ENSMUST00000050027 // GO:0005576 // extracellular region // inferred from electronic annotation /// BC003774 // GO:0005576 // extracellular region // inferred from electronic annotation	NM_010930 // GO:0005520 // insulin-like growth factor binding // inferred from electronic annotation /// NM_010930 // GO:0008083 // growth factor activity // inferred from electronic annotation /// ENSMUST00000050027 // GO:0005520 // insulin-like growth factor binding // inferred from electronic annotation /// ENSMUST00000050027 // GO:0008083 // growth factor activity // inferred from electronic …	10424119
10429128	0	3.29127	2.11047	2.15517	src-like adaptor	Sla	NM_001029841 // GO:0007242 // intracellular signaling cascade // inferred from reviewed computational analysis /// NM_009192 // GO:0007242 // intracellular signaling cascade // inferred from reviewed computational analysis /// ENSMUST00000100572 // GO:0007242 // intracellular signaling cascade // inferred from reviewed computational analysis /// AJ131777 // GO:0007242 // intracellular signaling c…	NM_001029841 // GO:0005737 // cytoplasm // inferred from electronic annotation /// NM_001029841 // GO:0005768 // endosome // inferred from electronic annotation /// NM_009192 // GO:0005737 // cytoplasm // inferred from electronic annotation /// NM_009192 // GO:0005768 // endosome // inferred from electronic annotation /// ENSMUST00000100572 // GO:0005737 // cytoplasm // inferred from electronic a…	NM_001029841 // GO:0005515 // protein binding // inferred from electronic annotation /// NM_009192 // GO:0005515 // protein binding // inferred from electronic annotation /// ENSMUST00000100572 // GO:0005515 // protein binding // inferred from electronic annotation /// AJ131777 // GO:0005515 // protein binding // inferred from electronic annotation	10429128
10601385	0	3.28215	1.74933	1.59081	toll-like receptor 13	Tlr13	NM_205820 // GO:0006954 // inflammatory response // inferred from electronic annotation /// NM_205820 // GO:0006955 // immune response // inferred from electronic annotation /// NM_205820 // GO:0007165 // signal transduction // inferred from electronic annotation /// NM_205820 // GO:0045087 // innate immune response // inferred from electronic annotation /// ENSMUST00000040065 // GO:0006954 // in…	NM_205820 // GO:0016020 // membrane // inferred from electronic annotation /// NM_205820 // GO:0016021 // integral to membrane // inferred from electronic annotation /// NM_205820 // GO:0031224 // intrinsic to membrane // inferred from electronic annotation /// ENSMUST00000040065 // GO:0016020 // membrane // inferred from electronic annotation /// ENSMUST00000040065 // GO:0016021 // integral to m…	NM_205820 // GO:0004872 // receptor activity // inferred from electronic annotation /// NM_205820 // GO:0004888 // transmembrane receptor activity // inferred from electronic annotation /// NM_205820 // GO:0005515 // protein binding // inferred from electronic annotation /// ENSMUST00000040065 // GO:0004872 // receptor activity // inferred from electronic annotation /// ENSMUST00000040065 // GO:0…	10601385
10568714	0	3.27933	1.34888	1.71798	antigen identified by monoclonal antibody Ki 67	Mki67	NM_001081117 // GO:0007126 // meiosis // inferred from direct assay /// NM_001081117 // GO:0008283 // cell proliferation // inferred from direct assay /// BC053453 // GO:0007126 // meiosis // inferred from direct assay /// BC053453 // GO:0008283 // cell proliferation // inferred from direct assay /// ENSMUST00000033310 // GO:0007126 // meiosis // inferred from direct assay /// ENSMUST00000033310 …	NM_001081117 // GO:0000775 // chromosome, pericentric region // inferred from direct assay /// NM_001081117 // GO:0000793 // condensed chromosome // inferred from direct assay /// NM_001081117 // GO:0005634 // nucleus // inferred from direct assay /// NM_001081117 // GO:0005730 // nucleolus // inferred from direct assay /// NM_001081117 // GO:0005737 // cytoplasm // inferred from direct assay ///…		10568714
10495405	0	3.2658	1.60557	1.29249	solute carrier family 25 (mitochondrial carrier, phosphate carrier), member 24	Slc25a24	NM_172685 // GO:0006810 // transport // inferred from reviewed computational analysis /// NM_172685 // GO:0006839 // mitochondrial transport // inferred from electronic annotation /// ENSMUST00000029477 // GO:0006810 // transport // inferred from reviewed computational analysis /// ENSMUST00000029477 // GO:0006839 // mitochondrial transport // inferred from electronic annotation /// BC055369 // G…	NM_172685 // GO:0005739 // mitochondrion // inferred from electronic annotation /// NM_172685 // GO:0005743 // mitochondrial inner membrane // inferred from reviewed computational analysis /// NM_172685 // GO:0016020 // membrane // inferred from reviewed computational analysis /// NM_172685 // GO:0016021 // integral to membrane // inferred from electronic annotation /// ENSMUST00000029477 // GO:0…	NM_172685 // GO:0005488 // binding // inferred from reviewed computational analysis /// NM_172685 // GO:0005509 // calcium ion binding // inferred from reviewed computational analysis /// ENSMUST00000029477 // GO:0005488 // binding // inferred from reviewed computational analysis /// ENSMUST00000029477 // GO:0005509 // calcium ion binding // inferred from reviewed computational analysis /// BC055…	10495405
10390186	0	3.26096	2.14473	2.18649	ABI gene family, member 3	Abi3	NM_025659 // GO:0018108 // peptidyl-tyrosine phosphorylation // inferred from sequence or structural similarity /// NM_025659 // GO:0030334 // regulation of cell migration // not recorded /// ENSMUST00000059026 // GO:0018108 // peptidyl-tyrosine phosphorylation // inferred from sequence or structural similarity /// ENSMUST00000059026 // GO:0030334 // regulation of cell migration // not recorded /…	NM_025659 // GO:0005622 // intracellular // inferred from sequence or structural similarity /// NM_025659 // GO:0005737 // cytoplasm // inferred from electronic annotation /// NM_025659 // GO:0030027 // lamellipodium // inferred from sequence or structural similarity /// ENSMUST00000059026 // GO:0005622 // intracellular // inferred from sequence or structural similarity /// ENSMUST00000059026 // …	NM_025659 // GO:0003674 // molecular_function // no biological data available /// ENSMUST00000059026 // GO:0003674 // molecular_function // no biological data available /// BC058260 // GO:0003674 // molecular_function // no biological data available /// ENSMUST00000018525 // GO:0003674 // molecular_function // no biological data available	10390186
10487588	0	3.26005	2.37321	2.2634	interleukin 1 alpha	Il1a	NM_010554 // GO:0001660 // fever // inferred from electronic annotation /// NM_010554 // GO:0006954 // inflammatory response // inferred from electronic annotation /// NM_010554 // GO:0006955 // immune response // inferred from electronic annotation /// NM_010554 // GO:0008283 // cell proliferation // inferred from electronic annotation /// ENSMUST00000028882 // GO:0001660 // fever // inferred fr…	NM_010554 // GO:0005576 // extracellular region // inferred from electronic annotation /// NM_010554 // GO:0005615 // extracellular space // inferred from electronic annotation /// ENSMUST00000028882 // GO:0005576 // extracellular region // inferred from electronic annotation /// ENSMUST00000028882 // GO:0005615 // extracellular space // inferred from electronic annotation /// BC003727 // GO:0005…	NM_010554 // GO:0005125 // cytokine activity // inferred from electronic annotation /// NM_010554 // GO:0005149 // interleukin-1 receptor binding // inferred from electronic annotation /// NM_010554 // GO:0008083 // growth factor activity // inferred from electronic annotation /// ENSMUST00000028882 // GO:0005125 // cytokine activity // inferred from electronic annotation /// ENSMUST00000028882 /…	10487588
10430372	0	3.23932	2.489	2.24501	RAS-related C3 botulinum substrate 2	Rac2	NM_009008 // GO:0006935 // chemotaxis // inferred from direct assay /// NM_009008 // GO:0007264 // small GTPase mediated signal transduction // inferred from electronic annotation /// NM_009008 // GO:0008284 // positive regulation of cell proliferation // inferred from genetic interaction /// NM_009008 // GO:0008284 // positive regulation of cell proliferation // inferred from mutant phenotype //…	NM_009008 // GO:0005622 // intracellular // inferred from electronic annotation /// NM_009008 // GO:0005624 // membrane fraction // inferred from direct assay /// NM_009008 // GO:0005635 // nuclear envelope // inferred from direct assay /// NM_009008 // GO:0005737 // cytoplasm // inferred from direct assay /// NM_009008 // GO:0016020 // membrane // inferred from electronic annotation /// ENSMUST0…	NM_009008 // GO:0000166 // nucleotide binding // inferred from electronic annotation /// NM_009008 // GO:0003924 // GTPase activity // inferred from direct assay /// NM_009008 // GO:0005525 // GTP binding // inferred from electronic annotation /// ENSMUST00000043214 // GO:0000166 // nucleotide binding // inferred from electronic annotation /// ENSMUST00000043214 // GO:0003924 // GTPase activity /…	10430372
10440522	0	3.2366	1.77226	1.82874	a disintegrin-like and metallopeptidase (reprolysin type) with thrombospondin type 1 motif, 1	Adamts1	NM_009621 // GO:0001542 // ovulation from ovarian follicle // inferred from mutant phenotype /// NM_009621 // GO:0001822 // kidney development // inferred from mutant phenotype /// NM_009621 // GO:0006508 // proteolysis // inferred from electronic annotation /// NM_009621 // GO:0007229 // integrin-mediated signaling pathway // inferred from electronic annotation /// NM_009621 // GO:0016525 // neg…	NM_009621 // GO:0005576 // extracellular region // inferred from electronic annotation /// NM_009621 // GO:0005578 // proteinaceous extracellular matrix // inferred from electronic annotation /// NM_009621 // GO:0005604 // basement membrane // inferred from direct assay /// NM_009621 // GO:0031012 // extracellular matrix // inferred from direct assay /// NM_009621 // GO:0031410 // cytoplasmic ves…	NM_009621 // GO:0004222 // metalloendopeptidase activity // inferred from direct assay /// NM_009621 // GO:0004222 // metalloendopeptidase activity // inferred from mutant phenotype /// NM_009621 // GO:0004222 // metalloendopeptidase activity // not recorded /// NM_009621 // GO:0005515 // protein binding // inferred from physical interaction /// NM_009621 // GO:0008201 // heparin binding // infer…	10440522
10508663	0	3.22901	2.42589	2.42291	lysosomal-associated protein transmembrane 5	Laptm5	NM_010686 // GO:0006810 // transport // inferred from electronic annotation /// ENSMUST00000030316 // GO:0006810 // transport // inferred from electronic annotation /// U29539 // GO:0006810 // transport // inferred from electronic annotation /// ENSMUST00000102577 // GO:0006810 // transport // inferred from electronic annotation	NM_010686 // GO:0005764 // lysosome // inferred from electronic annotation /// NM_010686 // GO:0016020 // membrane // inferred from electronic annotation /// NM_010686 // GO:0016021 // integral to membrane // inferred from reviewed computational analysis /// ENSMUST00000030316 // GO:0005764 // lysosome // inferred from electronic annotation /// ENSMUST00000030316 // GO:0016020 // membrane // infe…		10508663
10527638	0	3.20491	2.12047	2.09965	arachidonate 5-lipoxygenase activating protein	Alox5ap	NM_009663 // GO:0006691 // leukotriene metabolic process // inferred from reviewed computational analysis /// NM_009663 // GO:0019370 // leukotriene biosynthetic process // inferred from electronic annotation /// ENSMUST00000071130 // GO:0006691 // leukotriene metabolic process // inferred from reviewed computational analysis /// ENSMUST00000071130 // GO:0019370 // leukotriene biosynthetic proces…	NM_009663 // GO:0005615 // extracellular space // inferred from reviewed computational analysis /// NM_009663 // GO:0016020 // membrane // inferred from electronic annotation /// NM_009663 // GO:0016021 // integral to membrane // inferred from reviewed computational analysis /// ENSMUST00000071130 // GO:0005615 // extracellular space // inferred from reviewed computational analysis /// ENSMUST000…	NM_009663 // GO:0008047 // enzyme activator activity // inferred from reviewed computational analysis /// ENSMUST00000071130 // GO:0008047 // enzyme activator activity // inferred from reviewed computational analysis /// BC026209 // GO:0008047 // enzyme activator activity // inferred from reviewed computational analysis	10527638
10364262	0	3.20097	2.11571	2.09066	integrin beta 2	Itgb2	NM_008404 // GO:0007155 // cell adhesion // inferred from mutant phenotype /// NM_008404 // GO:0007160 // cell-matrix adhesion // inferred from electronic annotation /// NM_008404 // GO:0007229 // integrin-mediated signaling pathway // inferred from direct assay /// NM_008404 // GO:0007275 // multicellular organismal development // inferred from electronic annotation /// NM_008404 // GO:0030593 /…	NM_008404 // GO:0005624 // membrane fraction // inferred from direct assay /// NM_008404 // GO:0008305 // integrin complex // inferred from electronic annotation /// NM_008404 // GO:0016020 // membrane // inferred from electronic annotation /// NM_008404 // GO:0016021 // integral to membrane // inferred from reviewed computational analysis /// NM_008404 // GO:0045121 // membrane raft // inferred …	NM_008404 // GO:0004872 // receptor activity // inferred from electronic annotation /// NM_008404 // GO:0005488 // binding // inferred from electronic annotation /// NM_008404 // GO:0005515 // protein binding // inferred from electronic annotation /// ENSMUST00000000299 // GO:0004872 // receptor activity // inferred from electronic annotation /// ENSMUST00000000299 // GO:0005488 // binding // inf…	10364262
10497337	0	3.19823	0.982404	1.02359	carbonic anhydrase 1	Car1	NM_009799 // GO:0006730 // one-carbon compound metabolic process // inferred from electronic annotation /// NM_001083957 // GO:0006730 // one-carbon compound metabolic process // inferred from electronic annotation /// ENSMUST00000094365 // GO:0006730 // one-carbon compound metabolic process // inferred from electronic annotation /// BC110681 // GO:0006730 // one-carbon compound metabolic process…	NM_009799 // GO:0005737 // cytoplasm // inferred from electronic annotation /// NM_001083957 // GO:0005737 // cytoplasm // inferred from electronic annotation /// ENSMUST00000094365 // GO:0005737 // cytoplasm // inferred from electronic annotation /// BC110681 // GO:0005737 // cytoplasm // inferred from electronic annotation	NM_009799 // GO:0004089 // carbonate dehydratase activity // inferred from electronic annotation /// NM_009799 // GO:0008270 // zinc ion binding // inferred from electronic annotation /// NM_009799 // GO:0016829 // lyase activity // inferred from electronic annotation /// NM_009799 // GO:0046872 // metal ion binding // inferred from electronic annotation /// NM_001083957 // GO:0004089 // carbonat…	10497337
10544941	0	3.19735	1.56488	1.81874	phosphodiesterase 1C	Pde1c	NM_011054 // GO:0007165 // signal transduction // inferred from electronic annotation /// NM_001025568 // GO:0007165 // signal transduction // inferred from electronic annotation /// ENSMUST00000114327 // GO:0007165 // signal transduction // inferred from electronic annotation /// ENSMUST00000101372 // GO:0007165 // signal transduction // inferred from electronic annotation /// L76946 // GO:00071…		NM_011054 // GO:0003824 // catalytic activity // inferred from electronic annotation /// NM_011054 // GO:0004114 // 3',5'-cyclic-nucleotide phosphodiesterase activity // inferred from electronic annotation /// NM_011054 // GO:0005516 // calmodulin binding // inferred from electronic annotation /// NM_011054 // GO:0016787 // hydrolase activity // inferred from electronic annotation /// NM_00102556…	10544941
10385118	0	3.18668	2.17531	2.27463	dedicator of cyto-kinesis 2	Dock2	NM_033374 // GO:0001766 // membrane raft polarization // inferred from mutant phenotype /// NM_033374 // GO:0001768 // establishment of T cell polarity // inferred from mutant phenotype /// NM_033374 // GO:0001771 // formation of immunological synapse // inferred from mutant phenotype /// NM_033374 // GO:0006935 // chemotaxis // inferred from mutant phenotype /// NM_033374 // GO:0007010 // cytosk…	NM_033374 // GO:0005575 // cellular_component // no biological data available /// NM_033374 // GO:0005737 // cytoplasm // inferred from electronic annotation /// NM_033374 // GO:0005856 // cytoskeleton // inferred from electronic annotation /// NM_033374 // GO:0016020 // membrane // inferred from electronic annotation /// ENSMUST00000093193 // GO:0005575 // cellular_component // no biological dat…	NM_033374 // GO:0005085 // guanyl-nucleotide exchange factor activity // inferred from electronic annotation /// NM_033374 // GO:0030675 // Rac GTPase activator activity // inferred from mutant phenotype /// ENSMUST00000093193 // GO:0005085 // guanyl-nucleotide exchange factor activity // inferred from electronic annotation /// ENSMUST00000093193 // GO:0030675 // Rac GTPase activator activity // …	10385118
10519555	0	3.182	1.71038	1.53228	ATP-binding cassette, sub-family B (MDR/TAP), member 1B	Abcb1b	NM_011075 // GO:0006810 // transport // inferred from electronic annotation /// ENSMUST00000009058 // GO:0006810 // transport // inferred from electronic annotation /// M14757 // GO:0006810 // transport // inferred from electronic annotation	NM_011075 // GO:0016020 // membrane // inferred from electronic annotation /// NM_011075 // GO:0016021 // integral to membrane // inferred from reviewed computational analysis /// NM_011075 // GO:0046581 // intercellular canaliculus // inferred from direct assay /// ENSMUST00000009058 // GO:0016020 // membrane // inferred from electronic annotation /// ENSMUST00000009058 // GO:0016021 // integral…	NM_011075 // GO:0000166 // nucleotide binding // inferred from electronic annotation /// NM_011075 // GO:0005524 // ATP binding // inferred from electronic annotation /// NM_011075 // GO:0008559 // xenobiotic-transporting ATPase activity // inferred from electronic annotation /// NM_011075 // GO:0016787 // hydrolase activity // inferred from electronic annotation /// NM_011075 // GO:0016887 // AT…	10519555
10569707	0	3.17474	1.56364	1.99535	myeloid-associated differentiation marker	Myadm		NM_001093765 // GO:0016020 // membrane // inferred from electronic annotation /// NM_001093765 // GO:0016021 // integral to membrane // inferred from reviewed computational analysis /// NM_016969 // GO:0016020 // membrane // inferred from electronic annotation /// NM_016969 // GO:0016021 // integral to membrane // inferred from reviewed computational analysis /// NM_001093764 // GO:0016020 // mem…		10569707
10498367	0	3.17145	1.64112	1.58875	purinergic receptor P2Y, G-protein coupled 13	P2ry13	NM_028808 // GO:0007165 // signal transduction // inferred from electronic annotation /// NM_028808 // GO:0007186 // G-protein coupled receptor protein signaling pathway // inferred from reviewed computational analysis /// ENSMUST00000040622 // GO:0007165 // signal transduction // inferred from electronic annotation /// ENSMUST00000040622 // GO:0007186 // G-protein coupled receptor protein signal…	NM_028808 // GO:0005783 // endoplasmic reticulum // inferred from direct assay /// NM_028808 // GO:0016020 // membrane // inferred from electronic annotation /// NM_028808 // GO:0016021 // integral to membrane // inferred from reviewed computational analysis /// ENSMUST00000040622 // GO:0005783 // endoplasmic reticulum // inferred from direct assay /// ENSMUST00000040622 // GO:0016020 // membrane…	NM_028808 // GO:0001584 // rhodopsin-like receptor activity // inferred from electronic annotation /// NM_028808 // GO:0004871 // signal transducer activity // inferred from electronic annotation /// NM_028808 // GO:0004872 // receptor activity // inferred from electronic annotation /// NM_028808 // GO:0004930 // G-protein coupled receptor activity // inferred from reviewed computational analysis…	10498367
10563441	0	3.16554	1.994	3.46708	epithelial membrane protein 3	Emp3	NM_010129 // GO:0016049 // cell growth // inferred from electronic annotation /// ENSMUST00000038876 // GO:0016049 // cell growth // inferred from electronic annotation /// BC001999 // GO:0016049 // cell growth // inferred from electronic annotation	NM_010129 // GO:0016020 // membrane // inferred from electronic annotation /// NM_010129 // GO:0016021 // integral to membrane // inferred from electronic annotation /// ENSMUST00000038876 // GO:0016020 // membrane // inferred from electronic annotation /// ENSMUST00000038876 // GO:0016021 // integral to membrane // inferred from electronic annotation /// BC001999 // GO:0016020 // membrane // inf…		10563441
10349648	0	3.15699	2.38872	2.74284	cathepsin E	Ctse	NM_007799 // GO:0006508 // proteolysis // inferred from electronic annotation /// NM_007799 // GO:0019886 // antigen processing and presentation of exogenous peptide antigen via MHC class II // inferred from direct assay /// ENSMUST00000073350 // GO:0006508 // proteolysis // inferred from electronic annotation /// ENSMUST00000073350 // GO:0019886 // antigen processing and presentation of exogenou…	NM_007799 // GO:0005615 // extracellular space // inferred from reviewed computational analysis /// NM_007799 // GO:0005768 // endosome // inferred from direct assay /// NM_007799 // GO:0019031 // viral envelope // inferred from electronic annotation /// ENSMUST00000073350 // GO:0005615 // extracellular space // inferred from reviewed computational analysis /// ENSMUST00000073350 // GO:0005768 //…	NM_007799 // GO:0004190 // aspartic-type endopeptidase activity // inferred from electronic annotation /// NM_007799 // GO:0004193 // cathepsin E activity // inferred from direct assay /// NM_007799 // GO:0004194 // pepsin A activity // inferred from electronic annotation /// NM_007799 // GO:0008130 // neutrophil collagenase activity // inferred from electronic annotation /// NM_007799 // GO:0008…	10349648
10540298	0	3.1543	1.53579	1.52373	cell adhesion molecule with homology to L1CAM	Chl1	NM_007697 // GO:0001764 // neuron migration // inferred from mutant phenotype /// NM_007697 // GO:0007155 // cell adhesion // inferred from electronic annotation /// NM_007697 // GO:0007156 // homophilic cell adhesion // inferred from direct assay /// NM_007697 // GO:0007275 // multicellular organismal development // inferred from electronic annotation /// NM_007697 // GO:0007399 // nervous syste…	NM_007697 // GO:0005576 // extracellular region // inferred from electronic annotation /// NM_007697 // GO:0005578 // proteinaceous extracellular matrix // inferred from electronic annotation /// NM_007697 // GO:0016020 // membrane // inferred from electronic annotation /// NM_007697 // GO:0016021 // integral to membrane // inferred from electronic annotation /// NM_007697 // GO:0030425 // dendri…	NM_007697 // GO:0005515 // protein binding // inferred from electronic annotation /// ENSMUST00000066905 // GO:0005515 // protein binding // inferred from electronic annotation /// BC131670 // GO:0005515 // protein binding // inferred from electronic annotation /// ENSMUST00000089225 // GO:0005515 // protein binding // inferred from electronic annotation /// ENSMUST00000032163 // GO:0005515 // pr…	10540298
10387536	0	3.14094	2.07923	1.90866	CD68 antigen	Cd68		NM_009853 // GO:0005615 // extracellular space // inferred from reviewed computational analysis /// NM_009853 // GO:0005764 // lysosome // inferred from electronic annotation /// NM_009853 // GO:0005768 // endosome // inferred from electronic annotation /// NM_009853 // GO:0005886 // plasma membrane // inferred from electronic annotation /// NM_009853 // GO:0016020 // membrane // inferred from el…		10387536
10419744	0	3.13987	1.82092	2.99635	solute carrier family 7 (cationic amino acid transporter, y+ system), member 7	Slc7a7	NM_011405 // GO:0006461 // protein complex assembly // inferred from reviewed computational analysis /// NM_011405 // GO:0006520 // amino acid metabolic process // inferred from reviewed computational analysis /// NM_011405 // GO:0006810 // transport // inferred from electronic annotation /// NM_011405 // GO:0006810 // transport // inferred from reviewed computational analysis /// NM_011405 // GO…	NM_011405 // GO:0005886 // plasma membrane // inferred from reviewed computational analysis /// NM_011405 // GO:0005887 // integral to plasma membrane // inferred from electronic annotation /// NM_011405 // GO:0016020 // membrane // inferred from reviewed computational analysis /// NM_011405 // GO:0016021 // integral to membrane // inferred from reviewed computational analysis /// ENSMUST00000000…	NM_011405 // GO:0005275 // amine transmembrane transporter activity // inferred from reviewed computational analysis /// NM_011405 // GO:0015171 // amino acid transmembrane transporter activity // inferred from electronic annotation /// NM_011405 // GO:0015174 // basic amino acid transmembrane transporter activity // inferred from reviewed computational analysis /// NM_011405 // GO:0022857 // tra…	10419744
10474936	0	3.1329	2.21365	2.11966	serine protease inhibitor, Kunitz type 1	Spint1	NM_016907 // GO:0001763 // morphogenesis of a branching structure // inferred from mutant phenotype /// NM_016907 // GO:0001892 // embryonic placenta development // inferred from mutant phenotype /// ENSMUST00000110816 // GO:0001763 // morphogenesis of a branching structure // inferred from mutant phenotype /// ENSMUST00000110816 // GO:0001892 // embryonic placenta development // inferred from mu…	NM_016907 // GO:0005576 // extracellular region // inferred from electronic annotation /// NM_016907 // GO:0005615 // extracellular space // inferred from reviewed computational analysis /// NM_016907 // GO:0016021 // integral to membrane // inferred from reviewed computational analysis /// ENSMUST00000110816 // GO:0005576 // extracellular region // inferred from electronic annotation /// ENSMUST…	NM_016907 // GO:0004866 // endopeptidase inhibitor activity // inferred from electronic annotation /// NM_016907 // GO:0004867 // serine-type endopeptidase inhibitor activity // inferred from electronic annotation /// NM_016907 // GO:0008233 // peptidase activity // inferred from electronic annotation /// ENSMUST00000110816 // GO:0004866 // endopeptidase inhibitor activity // inferred from electr…	10474936
10473809	0	3.13015	2.01478	1.71903	SFFV proviral integration 1	Sfpi1	NM_011355 // GO:0006350 // transcription // inferred from electronic annotation /// NM_011355 // GO:0006355 // regulation of transcription, DNA-dependent // inferred from direct assay /// NM_011355 // GO:0030098 // lymphocyte differentiation // inferred from direct assay /// NM_011355 // GO:0030225 // macrophage differentiation // inferred from direct assay /// NM_011355 // GO:0030851 // granuloc…	NM_011355 // GO:0005634 // nucleus // inferred from direct assay /// NM_011355 // GO:0005667 // transcription factor complex // inferred by curator /// ENSMUST00000002180 // GO:0005634 // nucleus // inferred from direct assay /// ENSMUST00000002180 // GO:0005667 // transcription factor complex // inferred by curator /// X17463 // GO:0005634 // nucleus // inferred from direct assay /// X17463 // G…	NM_011355 // GO:0003677 // DNA binding // inferred from direct assay /// NM_011355 // GO:0003700 // transcription factor activity // inferred from direct assay /// NM_011355 // GO:0003723 // RNA binding // inferred from electronic annotation /// NM_011355 // GO:0005515 // protein binding // inferred from physical interaction /// NM_011355 // GO:0016563 // transcription activator activity // infer…	10473809
10446282	0	3.12948	2.14047	2.13825	EGF-like module containing, mucin-like, hormone receptor-like sequence 1	Emr1	NM_010130 // GO:0007165 // signal transduction // inferred from electronic annotation /// NM_010130 // GO:0007186 // G-protein coupled receptor protein signaling pathway // inferred from electronic annotation /// NM_010130 // GO:0007218 // neuropeptide signaling pathway // inferred from electronic annotation /// ENSMUST00000004850 // GO:0007165 // signal transduction // inferred from electronic a…	NM_010130 // GO:0009897 // external side of plasma membrane // inferred from direct assay /// NM_010130 // GO:0016020 // membrane // inferred from electronic annotation /// NM_010130 // GO:0016021 // integral to membrane // inferred from reviewed computational analysis /// ENSMUST00000004850 // GO:0009897 // external side of plasma membrane // inferred from direct assay /// ENSMUST00000004850 // …	NM_010130 // GO:0004871 // signal transducer activity // inferred from electronic annotation /// NM_010130 // GO:0004872 // receptor activity // inferred from electronic annotation /// NM_010130 // GO:0004930 // G-protein coupled receptor activity // inferred from electronic annotation /// NM_010130 // GO:0005509 // calcium ion binding // inferred from electronic annotation /// ENSMUST00000004850…	10446282
10547657	0	3.11372	1.94252	2.50013	complement component 3a receptor 1	C3ar1	NM_009779 // GO:0006935 // chemotaxis // inferred from electronic annotation /// NM_009779 // GO:0006956 // complement activation // inferred from electronic annotation /// NM_009779 // GO:0007165 // signal transduction // inferred from electronic annotation /// NM_009779 // GO:0007186 // G-protein coupled receptor protein signaling pathway // inferred from electronic annotation /// ENSMUST000000…	NM_009779 // GO:0016020 // membrane // inferred from electronic annotation /// NM_009779 // GO:0016021 // integral to membrane // inferred from electronic annotation /// ENSMUST00000042081 // GO:0016020 // membrane // inferred from electronic annotation /// ENSMUST00000042081 // GO:0016021 // integral to membrane // inferred from electronic annotation /// U77460 // GO:0016020 // membrane // infer…	NM_009779 // GO:0001584 // rhodopsin-like receptor activity // inferred from electronic annotation /// NM_009779 // GO:0004871 // signal transducer activity // inferred from electronic annotation /// NM_009779 // GO:0004872 // receptor activity // inferred from electronic annotation /// NM_009779 // GO:0004930 // G-protein coupled receptor activity // inferred from electronic annotation /// NM_00…	10547657
10532744	0	3.10555	1.93333	2.01422	selectin, platelet (p-selectin) ligand	Selplg	NM_009151 // GO:0007155 // cell adhesion // inferred from electronic annotation /// NM_009151 // GO:0050901 // leukocyte tethering or rolling // inferred from mutant phenotype /// ENSMUST00000100874 // GO:0007155 // cell adhesion // inferred from electronic annotation /// ENSMUST00000100874 // GO:0050901 // leukocyte tethering or rolling // inferred from mutant phenotype /// BC003874 // GO:000715…	NM_009151 // GO:0016020 // membrane // inferred from electronic annotation /// NM_009151 // GO:0016021 // integral to membrane // inferred from reviewed computational analysis /// ENSMUST00000100874 // GO:0016020 // membrane // inferred from electronic annotation /// ENSMUST00000100874 // GO:0016021 // integral to membrane // inferred from reviewed computational analysis /// BC003874 // GO:001602…	NM_009151 // GO:0005515 // protein binding // inferred from physical interaction /// NM_009151 // GO:0005529 // sugar binding // inferred from electronic annotation /// ENSMUST00000100874 // GO:0005515 // protein binding // inferred from physical interaction /// ENSMUST00000100874 // GO:0005529 // sugar binding // inferred from electronic annotation /// BC003874 // GO:0005515 // protein binding /…	10532744
10439514	0	3.10184	2.11338	2.04939	growth associated protein 43	Gap43	NM_008083 // GO:0001558 // regulation of cell growth // inferred from electronic annotation /// NM_008083 // GO:0007275 // multicellular organismal development // inferred from electronic annotation /// NM_008083 // GO:0007399 // nervous system development // inferred from electronic annotation /// NM_008083 // GO:0007411 // axon guidance // inferred from mutant phenotype /// NM_008083 // GO:0010…	NM_008083 // GO:0016020 // membrane // inferred from electronic annotation /// NM_008083 // GO:0030054 // cell junction // inferred from electronic annotation /// NM_008083 // GO:0030424 // axon // inferred from direct assay /// NM_008083 // GO:0042995 // cell projection // inferred from electronic annotation /// NM_008083 // GO:0045202 // synapse // inferred from electronic annotation /// ENSMUS…	NM_008083 // GO:0005516 // calmodulin binding // inferred from electronic annotation /// ENSMUST00000102817 // GO:0005516 // calmodulin binding // inferred from electronic annotation /// BC028288 // GO:0005516 // calmodulin binding // inferred from electronic annotation	10439514
10501063	0	3.04813	2.17855	2.12919	CD53 antigen	Cd53		NM_007651 // GO:0005886 // plasma membrane // inferred from electronic annotation /// NM_007651 // GO:0016020 // membrane // inferred from electronic annotation /// NM_007651 // GO:0016021 // integral to membrane // inferred from reviewed computational analysis /// ENSMUST00000038845 // GO:0005886 // plasma membrane // inferred from electronic annotation /// ENSMUST00000038845 // GO:0016020 // me…		10501063
10565958	0	3.04135	1.86318	1.88939	pyrimidinergic receptor P2Y, G-protein coupled, 6	P2ry6	NM_183168 // GO:0007165 // signal transduction // inferred from electronic annotation /// NM_183168 // GO:0007186 // G-protein coupled receptor protein signaling pathway // inferred from reviewed computational analysis /// NM_183168 // GO:0030321 // transepithelial chloride transport // inferred from direct assay /// ENSMUST00000060174 // GO:0007165 // signal transduction // inferred from electro…	NM_183168 // GO:0016020 // membrane // inferred from reviewed computational analysis /// NM_183168 // GO:0016021 // integral to membrane // inferred from reviewed computational analysis /// ENSMUST00000060174 // GO:0016020 // membrane // inferred from reviewed computational analysis /// ENSMUST00000060174 // GO:0016021 // integral to membrane // inferred from reviewed computational analysis /// B…	NM_183168 // GO:0001584 // rhodopsin-like receptor activity // inferred from reviewed computational analysis /// NM_183168 // GO:0004871 // signal transducer activity // inferred from electronic annotation /// NM_183168 // GO:0004872 // receptor activity // inferred from electronic annotation /// NM_183168 // GO:0004930 // G-protein coupled receptor activity // inferred from reviewed computationa…	10565958
10384223	0	3.04046	1.16597	2.05005	insulin-like growth factor binding protein 3	Igfbp3	NM_008343 // GO:0001558 // regulation of cell growth // inferred from electronic annotation /// NM_008343 // GO:0001933 // negative regulation of protein amino acid phosphorylation // inferred from sequence or structural similarity /// NM_008343 // GO:0006468 // protein amino acid phosphorylation // inferred from sequence or structural similarity /// ENSMUST00000020702 // GO:0001558 // regulation…	NM_008343 // GO:0005576 // extracellular region // inferred from electronic annotation /// NM_008343 // GO:0005615 // extracellular space // inferred from direct assay /// NM_008343 // GO:0005615 // extracellular space // inferred from reviewed computational analysis /// NM_008343 // GO:0005634 // nucleus // inferred from sequence or structural similarity /// ENSMUST00000020702 // GO:0005576 // e…	NM_008343 // GO:0005520 // insulin-like growth factor binding // inferred from physical interaction /// NM_008343 // GO:0019838 // growth factor binding // inferred from electronic annotation /// ENSMUST00000020702 // GO:0005520 // insulin-like growth factor binding // inferred from physical interaction /// ENSMUST00000020702 // GO:0019838 // growth factor binding // inferred from electronic anno…	10384223
10358879	0	3.03878	1.67829	1.80159	N-acetylneuraminate pyruvate lyase	Npl	NM_028749 // GO:0005975 // carbohydrate metabolic process // inferred from electronic annotation /// NM_028749 // GO:0008150 // biological_process // no biological data available /// NM_028749 // GO:0008152 // metabolic process // inferred from electronic annotation /// ENSMUST00000041874 // GO:0005975 // carbohydrate metabolic process // inferred from electronic annotation /// ENSMUST00000041874…	NM_028749 // GO:0005575 // cellular_component // no biological data available /// NM_028749 // GO:0005737 // cytoplasm // inferred from electronic annotation /// ENSMUST00000041874 // GO:0005575 // cellular_component // no biological data available /// ENSMUST00000041874 // GO:0005737 // cytoplasm // inferred from electronic annotation /// BC022734 // GO:0005575 // cellular_component // no biolog…	NM_028749 // GO:0003824 // catalytic activity // inferred from electronic annotation /// NM_028749 // GO:0008747 // N-acetylneuraminate lyase activity // not recorded /// NM_028749 // GO:0016829 // lyase activity // inferred from electronic annotation /// ENSMUST00000041874 // GO:0003824 // catalytic activity // inferred from electronic annotation /// ENSMUST00000041874 // GO:0008747 // N-acetyln…	10358879
10554789	0	3.03197	1.98313	2.05993	cathepsin C	Ctsc	NM_009982 // GO:0006508 // proteolysis // inferred from electronic annotation /// ENSMUST00000032779 // GO:0006508 // proteolysis // inferred from electronic annotation /// U74683 // GO:0006508 // proteolysis // inferred from electronic annotation /// ENSMUST00000098313 // GO:0006508 // proteolysis // inferred from electronic annotation	NM_009982 // GO:0005615 // extracellular space // inferred from reviewed computational analysis /// NM_009982 // GO:0005764 // lysosome // inferred from electronic annotation /// ENSMUST00000032779 // GO:0005615 // extracellular space // inferred from reviewed computational analysis /// ENSMUST00000032779 // GO:0005764 // lysosome // inferred from electronic annotation /// U74683 // GO:0005615 //…	NM_009982 // GO:0004197 // cysteine-type endopeptidase activity // inferred from electronic annotation /// NM_009982 // GO:0004214 // dipeptidyl-peptidase I activity // inferred from electronic annotation /// NM_009982 // GO:0008233 // peptidase activity // inferred from electronic annotation /// NM_009982 // GO:0008234 // cysteine-type peptidase activity // inferred from electronic annotation //…	10554789
10508392	0	3.02564	1.92403	1.66526	ring finger protein 19B	Rnf19b	ENSMUST00000030584 // GO:0006512 // ubiquitin cycle // inferred from electronic annotation /// ENSMUST00000030584 // GO:0006955 // immune response // inferred from electronic annotation /// ENSMUST00000097874 // GO:0006512 // ubiquitin cycle // inferred from electronic annotation /// ENSMUST00000097874 // GO:0006955 // immune response // inferred from electronic annotation /// BC117807 // GO:0006…	ENSMUST00000030584 // GO:0016020 // membrane // inferred from electronic annotation /// ENSMUST00000030584 // GO:0016021 // integral to membrane // inferred from electronic annotation /// ENSMUST00000097874 // GO:0016020 // membrane // inferred from electronic annotation /// ENSMUST00000097874 // GO:0016021 // integral to membrane // inferred from electronic annotation /// BC117807 // GO:0016020 …	ENSMUST00000030584 // GO:0005515 // protein binding // inferred from electronic annotation /// ENSMUST00000030584 // GO:0008270 // zinc ion binding // inferred from electronic annotation /// ENSMUST00000030584 // GO:0016874 // ligase activity // inferred from electronic annotation /// ENSMUST00000030584 // GO:0046872 // metal ion binding // inferred from electronic annotation /// ENSMUST000000978…	10508392
10563178	0	3.01346	2.26296	2.11266	CD37 antigen	Cd37		NM_007645 // GO:0005886 // plasma membrane // inferred from electronic annotation /// NM_007645 // GO:0016020 // membrane // inferred from electronic annotation /// NM_007645 // GO:0016021 // integral to membrane // inferred from reviewed computational analysis /// ENSMUST00000098461 // GO:0005886 // plasma membrane // inferred from electronic annotation /// ENSMUST00000098461 // GO:0016020 // me…		10563178
10404065	0	2.98985	1.22533	1.62714	histone cluster 2, H3b | histone cluster 2, H3c1 | histone cluster 1, H3b | histone cluster 1, H3d | histone cluster 1, H3e | histone cluster 1, H3f | histone cluster 1, H3c | histone cluster 2, H3c2 | histone cluster 1, H3h | histone cluster 1, H3i | histone cluster 1, H3a | histone cluster 1, H3g	Hist2h3b|Hist2h3c1|Hist1h3b|Hist1h3d|Hist1h3e|Hist1h3f|Hist1h3c|Hist2h3c2|Hist1h3h|Hist1h3i|Hist1h3a|Hist1h3g	NM_178215 // GO:0006334 // nucleosome assembly // inferred from electronic annotation /// NM_019469 // GO:0006334 // nucleosome assembly // inferred from electronic annotation /// NM_178203 // GO:0006334 // nucleosome assembly // inferred from electronic annotation /// NM_178204 // GO:0006334 // nucleosome assembly // inferred from electronic annotation /// NM_178205 // GO:0006334 // nucleosome a…	NM_178215 // GO:0000786 // nucleosome // inferred from electronic annotation /// NM_178215 // GO:0005634 // nucleus // inferred from electronic annotation /// NM_178215 // GO:0005694 // chromosome // inferred from electronic annotation /// NM_019469 // GO:0000786 // nucleosome // inferred from electronic annotation /// NM_019469 // GO:0005634 // nucleus // inferred from electronic annotation /// …	NM_178215 // GO:0003677 // DNA binding // inferred from electronic annotation /// NM_019469 // GO:0003677 // DNA binding // inferred from electronic annotation /// NM_178203 // GO:0003677 // DNA binding // inferred from electronic annotation /// NM_178204 // GO:0003677 // DNA binding // inferred from electronic annotation /// NM_178205 // GO:0003677 // DNA binding // inferred from electronic anno…	10404065
10498371	0	2.96399	2.05135	2.01922	purinergic receptor P2Y, G-protein coupled 12	P2ry12	NM_027571 // GO:0007165 // signal transduction // inferred from electronic annotation /// NM_027571 // GO:0007186 // G-protein coupled receptor protein signaling pathway // inferred from electronic annotation /// NM_027571 // GO:0007188 // G-protein signaling, coupled to cAMP nucleotide second messenger // inferred from mutant phenotype /// NM_027571 // GO:0030168 // platelet activation // inferr…	NM_027571 // GO:0005887 // integral to plasma membrane // inferred by curator /// NM_027571 // GO:0016020 // membrane // inferred from electronic annotation /// NM_027571 // GO:0016021 // integral to membrane // inferred from reviewed computational analysis /// ENSMUST00000050360 // GO:0005887 // integral to plasma membrane // inferred by curator /// ENSMUST00000050360 // GO:0016020 // membrane /…	NM_027571 // GO:0001584 // rhodopsin-like receptor activity // inferred from electronic annotation /// NM_027571 // GO:0001609 // adenosine receptor activity, G-protein coupled // inferred from mutant phenotype /// NM_027571 // GO:0001621 // platelet ADP receptor activity // inferred from mutant phenotype /// NM_027571 // GO:0004871 // signal transducer activity // inferred from electronic annota…	10498371
10349108	0	2.96381	1.4262	1.62283	serine (or cysteine) peptidase inhibitor, clade B, member 5	Serpinb5		NM_009257 // GO:0005576 // extracellular region // inferred from electronic annotation /// ENSMUST00000112730 // GO:0005576 // extracellular region // inferred from electronic annotation /// ENSMUST00000112729 // GO:0005576 // extracellular region // inferred from electronic annotation /// ENSMUST00000086701 // GO:0005576 // extracellular region // inferred from electronic annotation /// BC005434…	NM_009257 // GO:0004867 // serine-type endopeptidase inhibitor activity // inferred from electronic annotation /// ENSMUST00000112730 // GO:0004867 // serine-type endopeptidase inhibitor activity // inferred from electronic annotation /// ENSMUST00000112729 // GO:0004867 // serine-type endopeptidase inhibitor activity // inferred from electronic annotation /// ENSMUST00000086701 // GO:0004867 // …	10349108
10532741	0	2.95984	1.85512	1.80741	transmembrane protein 119	Tmem119		NM_146162 // GO:0016020 // membrane // inferred from electronic annotation /// NM_146162 // GO:0016021 // integral to membrane // inferred from electronic annotation /// ENSMUST00000067853 // GO:0016020 // membrane // inferred from electronic annotation /// ENSMUST00000067853 // GO:0016021 // integral to membrane // inferred from electronic annotation /// BC025600 // GO:0016020 // membrane // inf…		10532741
10359851	0	2.95957	1.68997	1.73546	uridine-cytidine kinase 2	Uck2	NM_030724 // GO:0008152 // metabolic process // inferred from electronic annotation /// ENSMUST00000027839 // GO:0008152 // metabolic process // inferred from electronic annotation /// AF236636 // GO:0008152 // metabolic process // inferred from electronic annotation		NM_030724 // GO:0000166 // nucleotide binding // inferred from electronic annotation /// NM_030724 // GO:0004849 // uridine kinase activity // inferred from electronic annotation /// NM_030724 // GO:0005524 // ATP binding // inferred from electronic annotation /// NM_030724 // GO:0016301 // kinase activity // inferred from electronic annotation /// NM_030724 // GO:0016740 // transferase activity …	10359851
10408239	0	2.95089	1.20303	1.59863	histone cluster 2, H3b | histone cluster 2, H3c1 | histone cluster 1, H3c | histone cluster 1, H3b | histone cluster 1, H3d | histone cluster 1, H3e | histone cluster 1, H3f | histone cluster 2, H3c2 | histone cluster 1, H3h | histone cluster 1, H3i | histone cluster 1, H3a | histone cluster 1, H3g	Hist2h3b|Hist2h3c1|Hist1h3c|Hist1h3b|Hist1h3d|Hist1h3e|Hist1h3f|Hist2h3c2|Hist1h3h|Hist1h3i|Hist1h3a|Hist1h3g	NM_178215 // GO:0006334 // nucleosome assembly // inferred from electronic annotation /// NM_019469 // GO:0006334 // nucleosome assembly // inferred from electronic annotation /// NM_175653 // GO:0006334 // nucleosome assembly // inferred from electronic annotation /// NM_178203 // GO:0006334 // nucleosome assembly // inferred from electronic annotation /// NM_178204 // GO:0006334 // nucleosome a…	NM_178215 // GO:0000786 // nucleosome // inferred from electronic annotation /// NM_178215 // GO:0005634 // nucleus // inferred from electronic annotation /// NM_178215 // GO:0005694 // chromosome // inferred from electronic annotation /// NM_019469 // GO:0000786 // nucleosome // inferred from electronic annotation /// NM_019469 // GO:0005634 // nucleus // inferred from electronic annotation /// …	NM_178215 // GO:0003677 // DNA binding // inferred from electronic annotation /// NM_019469 // GO:0003677 // DNA binding // inferred from electronic annotation /// NM_175653 // GO:0003677 // DNA binding // inferred from electronic annotation /// NM_178203 // GO:0003677 // DNA binding // inferred from electronic annotation /// NM_178204 // GO:0003677 // DNA binding // inferred from electronic anno…	10408239
10599174	0	2.93904	2.39001	2.3444	interleukin 13 receptor, alpha 1	Il13ra1	NM_133990 // GO:0007166 // cell surface receptor linked signal transduction // inferred from electronic annotation /// ENSMUST00000033418 // GO:0007166 // cell surface receptor linked signal transduction // inferred from electronic annotation /// BC052425 // GO:0007166 // cell surface receptor linked signal transduction // inferred from electronic annotation	NM_133990 // GO:0005615 // extracellular space // inferred from reviewed computational analysis /// NM_133990 // GO:0005887 // integral to plasma membrane // inferred from electronic annotation /// NM_133990 // GO:0016020 // membrane // inferred from electronic annotation /// NM_133990 // GO:0016021 // integral to membrane // inferred from reviewed computational analysis /// ENSMUST00000033418 //…	NM_133990 // GO:0004872 // receptor activity // inferred from electronic annotation /// NM_133990 // GO:0004896 // hematopoietin/interferon-class (D200-domain) cytokine receptor activity // inferred from electronic annotation /// NM_133990 // GO:0004907 // interleukin receptor activity // inferred from electronic annotation /// ENSMUST00000033418 // GO:0004872 // receptor activity // inferred fro…	10599174
10427336	0	2.93885	2.15081	2.08699	NCK associated protein 1 like	Nckap1l				10427336
10404028	0	2.9356	1.22836	1.62396	histone cluster 1, H3g | histone cluster 2, H3b | histone cluster 2, H3c1 | histone cluster 1, H3h | histone cluster 1, H3b | histone cluster 1, H3d | histone cluster 1, H3e | histone cluster 1, H3i | histone cluster 1, H3a | histone cluster 1, H3f | histone cluster 1, H3c | histone cluster 2, H3c2	Hist1h3g|Hist2h3b|Hist2h3c1|Hist1h3h|Hist1h3b|Hist1h3d|Hist1h3e|Hist1h3i|Hist1h3a|Hist1h3f|Hist1h3c|Hist2h3c2	NM_145073 // GO:0006334 // nucleosome assembly // inferred from electronic annotation /// NM_178215 // GO:0006334 // nucleosome assembly // inferred from electronic annotation /// NM_019469 // GO:0006334 // nucleosome assembly // inferred from electronic annotation /// BC125355 // GO:0006334 // nucleosome assembly // inferred from electronic annotation /// NM_178206 // GO:0006334 // nucleosome as…	NM_145073 // GO:0000786 // nucleosome // inferred from electronic annotation /// NM_145073 // GO:0005634 // nucleus // inferred from electronic annotation /// NM_145073 // GO:0005694 // chromosome // inferred from electronic annotation /// NM_178215 // GO:0000786 // nucleosome // inferred from electronic annotation /// NM_178215 // GO:0005634 // nucleus // inferred from electronic annotation /// …	NM_145073 // GO:0003677 // DNA binding // inferred from electronic annotation /// NM_178215 // GO:0003677 // DNA binding // inferred from electronic annotation /// NM_019469 // GO:0003677 // DNA binding // inferred from electronic annotation /// BC125355 // GO:0003677 // DNA binding // inferred from electronic annotation /// NM_178206 // GO:0003677 // DNA binding // inferred from electronic annot…	10404028
10408083	0	2.92627	1.22602	1.63388	histone cluster 2, H3b | histone cluster 2, H3c1 | histone cluster 1, H3i | histone cluster 1, H3b | histone cluster 1, H3d | histone cluster 1, H3e | histone cluster 1, H3h | histone cluster 1, H3a | histone cluster 1, H3g | histone cluster 1, H3f | histone cluster 1, H3c | histone cluster 2, H3c2	Hist2h3b|Hist2h3c1|Hist1h3i|Hist1h3b|Hist1h3d|Hist1h3e|Hist1h3h|Hist1h3a|Hist1h3g|Hist1h3f|Hist1h3c|Hist2h3c2	NM_178215 // GO:0006334 // nucleosome assembly // inferred from electronic annotation /// NM_019469 // GO:0006334 // nucleosome assembly // inferred from electronic annotation /// NM_178207 // GO:0006334 // nucleosome assembly // inferred from electronic annotation /// NM_178203 // GO:0006334 // nucleosome assembly // inferred from electronic annotation /// NM_178204 // GO:0006334 // nucleosome a…	NM_178215 // GO:0000786 // nucleosome // inferred from electronic annotation /// NM_178215 // GO:0005634 // nucleus // inferred from electronic annotation /// NM_178215 // GO:0005694 // chromosome // inferred from electronic annotation /// NM_019469 // GO:0000786 // nucleosome // inferred from electronic annotation /// NM_019469 // GO:0005634 // nucleus // inferred from electronic annotation /// …	NM_178215 // GO:0003677 // DNA binding // inferred from electronic annotation /// NM_019469 // GO:0003677 // DNA binding // inferred from electronic annotation /// NM_178207 // GO:0003677 // DNA binding // inferred from electronic annotation /// NM_178203 // GO:0003677 // DNA binding // inferred from electronic annotation /// NM_178204 // GO:0003677 // DNA binding // inferred from electronic anno…	10408083
10483324	0	2.92091	2.84281	2.19047	sodium channel, voltage-gated, type IX, alpha	Scn9a	NM_018852 // GO:0006810 // transport // inferred from electronic annotation /// NM_018852 // GO:0006811 // ion transport // inferred from electronic annotation /// NM_018852 // GO:0006812 // cation transport // inferred from reviewed computational analysis /// NM_018852 // GO:0006814 // sodium ion transport // inferred from electronic annotation /// NM_018852 // GO:0006954 // inflammatory respons…	NM_018852 // GO:0001518 // voltage-gated sodium channel complex // inferred from electronic annotation /// NM_018852 // GO:0016020 // membrane // inferred from reviewed computational analysis /// NM_018852 // GO:0016021 // integral to membrane // inferred from reviewed computational analysis /// ENSMUST00000100063 // GO:0001518 // voltage-gated sodium channel complex // inferred from electronic a…	NM_018852 // GO:0005216 // ion channel activity // inferred from electronic annotation /// NM_018852 // GO:0005244 // voltage-gated ion channel activity // inferred from electronic annotation /// NM_018852 // GO:0005248 // voltage-gated sodium channel activity // inferred from electronic annotation /// NM_018852 // GO:0005261 // cation channel activity // inferred from reviewed computational anal…	10483324
10534202	0	2.91682	1.82298	1.88291	neutrophil cytosolic factor 1	Ncf1	NM_010876 // GO:0006691 // leukotriene metabolic process // inferred from mutant phenotype /// NM_010876 // GO:0006742 // NADP catabolic process // inferred from sequence or structural similarity /// NM_010876 // GO:0006954 // inflammatory response // inferred from mutant phenotype /// NM_010876 // GO:0006968 // cellular defense response // inferred from mutant phenotype /// NM_010876 // GO:00071…	NM_010876 // GO:0005737 // cytoplasm // inferred from direct assay /// NM_010876 // GO:0005829 // cytosol // inferred from sequence or structural similarity /// NM_010876 // GO:0005829 // cytosol // traceable author statement /// ENSMUST00000111275 // GO:0005737 // cytoplasm // inferred from direct assay /// ENSMUST00000111275 // GO:0005829 // cytosol // inferred from sequence or structural simil…	NM_010876 // GO:0005515 // protein binding // inferred from electronic annotation /// NM_010876 // GO:0016175 // superoxide-generating NADPH oxidase activity // inferred from direct assay /// NM_010876 // GO:0016175 // superoxide-generating NADPH oxidase activity // inferred from mutant phenotype /// NM_010876 // GO:0016175 // superoxide-generating NADPH oxidase activity // inferred from sequence…	10534202
10422760	0	2.9081	2.14027	1.90128	FYN binding protein	Fyb	NM_011815 // GO:0045576 // mast cell activation // inferred from mutant phenotype /// ENSMUST00000090461 // GO:0045576 // mast cell activation // inferred from mutant phenotype /// AF061744 // GO:0045576 // mast cell activation // inferred from mutant phenotype /// ENSMUST00000110659 // GO:0045576 // mast cell activation // inferred from mutant phenotype	NM_011815 // GO:0005634 // nucleus // inferred from electronic annotation /// NM_011815 // GO:0005737 // cytoplasm // inferred from electronic annotation /// ENSMUST00000090461 // GO:0005634 // nucleus // inferred from electronic annotation /// ENSMUST00000090461 // GO:0005737 // cytoplasm // inferred from electronic annotation /// AF061744 // GO:0005634 // nucleus // inferred from electronic ann…		10422760
10494405	0	2.90121	1.18816	1.57828	histone cluster 2, H3b | histone cluster 2, H3c1 | histone cluster 2, H3c2 | histone cluster 1, H3b | histone cluster 1, H3d | histone cluster 1, H3e | histone cluster 1, H3f | histone cluster 1, H3c | histone cluster 1, H3h | histone cluster 1, H3i | histone cluster 1, H3a | histone cluster 1, H3g	Hist2h3b|Hist2h3c1|Hist2h3c2|Hist1h3b|Hist1h3d|Hist1h3e|Hist1h3f|Hist1h3c|Hist1h3h|Hist1h3i|Hist1h3a|Hist1h3g	NM_178215 // GO:0006334 // nucleosome assembly // inferred from electronic annotation /// NM_019469 // GO:0006334 // nucleosome assembly // inferred from electronic annotation /// BC132488 // GO:0006334 // nucleosome assembly // inferred from electronic annotation /// NM_178203 // GO:0006334 // nucleosome assembly // inferred from electronic annotation /// NM_178204 // GO:0006334 // nucleosome as…	NM_178215 // GO:0000786 // nucleosome // inferred from electronic annotation /// NM_178215 // GO:0005634 // nucleus // inferred from electronic annotation /// NM_178215 // GO:0005694 // chromosome // inferred from electronic annotation /// NM_019469 // GO:0000786 // nucleosome // inferred from electronic annotation /// NM_019469 // GO:0005634 // nucleus // inferred from electronic annotation /// …	NM_178215 // GO:0003677 // DNA binding // inferred from electronic annotation /// NM_019469 // GO:0003677 // DNA binding // inferred from electronic annotation /// BC132488 // GO:0003677 // DNA binding // inferred from electronic annotation /// NM_178203 // GO:0003677 // DNA binding // inferred from electronic annotation /// NM_178204 // GO:0003677 // DNA binding // inferred from electronic annot…	10494405
10567043	0	2.89508	1.41263	1.47743	related RAS viral (r-ras) oncogene homolog 2	Rras2	NM_025846 // GO:0007264 // small GTPase mediated signal transduction // inferred from reviewed computational analysis /// NM_025846 // GO:0007265 // Ras protein signal transduction // inferred from direct assay /// NM_025846 // GO:0009987 // cellular process // inferred from direct assay /// NM_025846 // GO:0009987 // cellular process // inferred from physical interaction /// NM_025846 // GO:0030…	NM_025846 // GO:0005622 // intracellular // inferred from direct assay /// NM_025846 // GO:0005783 // endoplasmic reticulum // inferred from reviewed computational analysis /// NM_025846 // GO:0005886 // plasma membrane // inferred from reviewed computational analysis /// NM_025846 // GO:0016020 // membrane // inferred from electronic annotation /// ENSMUST00000069449 // GO:0005622 // intracellul…	NM_025846 // GO:0000166 // nucleotide binding // inferred from electronic annotation /// NM_025846 // GO:0003924 // GTPase activity // inferred from reviewed computational analysis /// NM_025846 // GO:0005515 // protein binding // inferred from physical interaction /// NM_025846 // GO:0005525 // GTP binding // inferred from electronic annotation /// ENSMUST00000069449 // GO:0000166 // nucleotide …	10567043
10497831	0	2.88331	1.22663	1.55728	cyclin A2	Ccna2	NM_009828 // GO:0007049 // cell cycle // inferred from electronic annotation /// NM_009828 // GO:0007067 // mitosis // inferred from electronic annotation /// NM_009828 // GO:0045941 // positive regulation of transcription // inferred from genetic interaction /// NM_009828 // GO:0045941 // positive regulation of transcription // inferred from mutant phenotype /// NM_009828 // GO:0051301 // cell d…	NM_009828 // GO:0001939 // female pronucleus // inferred from direct assay /// NM_009828 // GO:0001940 // male pronucleus // inferred from direct assay /// NM_009828 // GO:0005634 // nucleus // inferred from direct assay /// NM_009828 // GO:0005634 // nucleus // inferred from sequence or structural similarity /// NM_009828 // GO:0005737 // cytoplasm // inferred from direct assay /// ENSMUST000000…	NM_009828 // GO:0005515 // protein binding // inferred from physical interaction /// NM_009828 // GO:0016538 // cyclin-dependent protein kinase regulator activity // inferred from electronic annotation /// ENSMUST00000029270 // GO:0005515 // protein binding // inferred from physical interaction /// ENSMUST00000029270 // GO:0016538 // cyclin-dependent protein kinase regulator activity // inferred …	10497831
10404049	0	2.87344	1.18487	1.5731	histone cluster 2, H3b | histone cluster 2, H3c1 | histone cluster 1, H3d | histone cluster 1, H3b | histone cluster 1, H3e | histone cluster 1, H3f | histone cluster 1, H3c | histone cluster 2, H3c2 | histone cluster 1, H3h | histone cluster 1, H3i | histone cluster 1, H3a | histone cluster 1, H3g	Hist2h3b|Hist2h3c1|Hist1h3d|Hist1h3b|Hist1h3e|Hist1h3f|Hist1h3c|Hist2h3c2|Hist1h3h|Hist1h3i|Hist1h3a|Hist1h3g	NM_178215 // GO:0006334 // nucleosome assembly // inferred from electronic annotation /// NM_019469 // GO:0006334 // nucleosome assembly // inferred from electronic annotation /// NM_178204 // GO:0006334 // nucleosome assembly // inferred from electronic annotation /// NM_178203 // GO:0006334 // nucleosome assembly // inferred from electronic annotation /// NM_178205 // GO:0006334 // nucleosome a…	NM_178215 // GO:0000786 // nucleosome // inferred from electronic annotation /// NM_178215 // GO:0005634 // nucleus // inferred from electronic annotation /// NM_178215 // GO:0005694 // chromosome // inferred from electronic annotation /// NM_019469 // GO:0000786 // nucleosome // inferred from electronic annotation /// NM_019469 // GO:0005634 // nucleus // inferred from electronic annotation /// …	NM_178215 // GO:0003677 // DNA binding // inferred from electronic annotation /// NM_019469 // GO:0003677 // DNA binding // inferred from electronic annotation /// NM_178204 // GO:0003677 // DNA binding // inferred from electronic annotation /// NM_178203 // GO:0003677 // DNA binding // inferred from electronic annotation /// NM_178205 // GO:0003677 // DNA binding // inferred from electronic anno…	10404049
10403941	0	2.86985	1.20254	1.59587	histone cluster 2, H3b | histone cluster 2, H3c1 | histone cluster 1, H3h | histone cluster 1, H3b | histone cluster 1, H3d | histone cluster 1, H3e | histone cluster 1, H3i | histone cluster 1, H3a | histone cluster 1, H3g | histone cluster 1, H3f | histone cluster 1, H3c | histone cluster 2, H3c2	Hist2h3b|Hist2h3c1|Hist1h3h|Hist1h3b|Hist1h3d|Hist1h3e|Hist1h3i|Hist1h3a|Hist1h3g|Hist1h3f|Hist1h3c|Hist2h3c2	NM_178215 // GO:0006334 // nucleosome assembly // inferred from electronic annotation /// NM_019469 // GO:0006334 // nucleosome assembly // inferred from electronic annotation /// NM_178206 // GO:0006334 // nucleosome assembly // inferred from electronic annotation /// NM_178203 // GO:0006334 // nucleosome assembly // inferred from electronic annotation /// NM_178204 // GO:0006334 // nucleosome a…	NM_178215 // GO:0000786 // nucleosome // inferred from electronic annotation /// NM_178215 // GO:0005634 // nucleus // inferred from electronic annotation /// NM_178215 // GO:0005694 // chromosome // inferred from electronic annotation /// NM_019469 // GO:0000786 // nucleosome // inferred from electronic annotation /// NM_019469 // GO:0005634 // nucleus // inferred from electronic annotation /// …	NM_178215 // GO:0003677 // DNA binding // inferred from electronic annotation /// NM_019469 // GO:0003677 // DNA binding // inferred from electronic annotation /// NM_178206 // GO:0003677 // DNA binding // inferred from electronic annotation /// NM_178203 // GO:0003677 // DNA binding // inferred from electronic annotation /// NM_178204 // GO:0003677 // DNA binding // inferred from electronic anno…	10403941
10570957	0	2.85897	1.29565	1.6955	secreted frizzled-related protein 1	Sfrp1	NM_013834 // GO:0001756 // somitogenesis // inferred from genetic interaction /// NM_013834 // GO:0007275 // multicellular organismal development // inferred from electronic annotation /// NM_013834 // GO:0009952 // anterior/posterior pattern formation // inferred from genetic interaction /// NM_013834 // GO:0016055 // Wnt receptor signaling pathway // inferred from electronic annotation /// NM_0…	NM_013834 // GO:0005576 // extracellular region // inferred from electronic annotation /// NM_013834 // GO:0005615 // extracellular space // inferred from reviewed computational analysis /// ENSMUST00000033952 // GO:0005576 // extracellular region // inferred from electronic annotation /// ENSMUST00000033952 // GO:0005615 // extracellular space // inferred from reviewed computational analysis ///…	NM_013834 // GO:0005515 // protein binding // inferred from electronic annotation /// ENSMUST00000033952 // GO:0005515 // protein binding // inferred from electronic annotation /// BC094662 // GO:0005515 // protein binding // inferred from electronic annotation	10570957
10389134	0	2.85532	1.74618	1.67204	schlafen 9	Slfn9			NM_172796 // GO:0016787 // hydrolase activity // inferred from electronic annotation /// ENSMUST00000038211 // GO:0016787 // hydrolase activity // inferred from electronic annotation /// ENSMUST00000092840 // GO:0016787 // hydrolase activity // inferred from electronic annotation /// AY261800 // GO:0016787 // hydrolase activity // inferred from electronic annotation /// AY261800 // GO:0016787 // …	10389134
10396831	0	2.85508	1.4689	1.47873	arginase type II	Arg2	NM_009705 // GO:0000050 // urea cycle // inferred from electronic annotation /// NM_009705 // GO:0006525 // arginine metabolic process // inferred from electronic annotation /// NM_009705 // GO:0006527 // arginine catabolic process // inferred from electronic annotation /// NM_009705 // GO:0006941 // striated muscle contraction // inferred from mutant phenotype /// ENSMUST00000021550 // GO:000005…	NM_009705 // GO:0005739 // mitochondrion // inferred from direct assay /// NM_009705 // GO:0005739 // mitochondrion // inferred from sequence or structural similarity /// ENSMUST00000021550 // GO:0005739 // mitochondrion // inferred from direct assay /// ENSMUST00000021550 // GO:0005739 // mitochondrion // inferred from sequence or structural similarity /// AF032466 // GO:0005739 // mitochondrion…	NM_009705 // GO:0004053 // arginase activity // inferred from sequence or structural similarity /// NM_009705 // GO:0005515 // protein binding // inferred from sequence or structural similarity /// NM_009705 // GO:0016787 // hydrolase activity // inferred from electronic annotation /// NM_009705 // GO:0016813 // hydrolase activity, acting on carbon-nitrogen (but not peptide) bonds, in linear amid…	10396831
10494271	0	2.84479	2.82315	2.59718	cathepsin S	Ctss	NM_021281 // GO:0006508 // proteolysis // inferred from direct assay /// ENSMUST00000015667 // GO:0006508 // proteolysis // inferred from direct assay /// ENSMUST00000116304 // GO:0006508 // proteolysis // inferred from direct assay /// AF038546 // GO:0006508 // proteolysis // inferred from direct assay	NM_021281 // GO:0005615 // extracellular space // inferred from reviewed computational analysis /// NM_021281 // GO:0005764 // lysosome // inferred from direct assay /// NM_021281 // GO:0016020 // membrane // inferred from direct assay /// ENSMUST00000015667 // GO:0005615 // extracellular space // inferred from reviewed computational analysis /// ENSMUST00000015667 // GO:0005764 // lysosome // in…	NM_021281 // GO:0004197 // cysteine-type endopeptidase activity // inferred from electronic annotation /// NM_021281 // GO:0004218 // cathepsin S activity // inferred from direct assay /// NM_021281 // GO:0008233 // peptidase activity // inferred from electronic annotation /// NM_021281 // GO:0008234 // cysteine-type peptidase activity // inferred from electronic annotation /// NM_021281 // GO:00…	10494271
10466210	0	2.83788	1.68211	1.86209	membrane-spanning 4-domains, subfamily A, member 6D	Ms4a6d	NM_026835 // GO:0007165 // signal transduction // inferred from electronic annotation /// ENSMUST00000025582 // GO:0007165 // signal transduction // inferred from electronic annotation /// BC018331 // GO:0007165 // signal transduction // inferred from electronic annotation	NM_026835 // GO:0016020 // membrane // inferred from electronic annotation /// NM_026835 // GO:0016021 // integral to membrane // inferred from electronic annotation /// ENSMUST00000025582 // GO:0016020 // membrane // inferred from electronic annotation /// ENSMUST00000025582 // GO:0016021 // integral to membrane // inferred from electronic annotation /// BC018331 // GO:0016020 // membrane // inf…	NM_026835 // GO:0004872 // receptor activity // inferred from electronic annotation /// ENSMUST00000025582 // GO:0004872 // receptor activity // inferred from electronic annotation /// BC018331 // GO:0004872 // receptor activity // inferred from electronic annotation	10466210
10456357	0	2.83307	2.04954	2.45575	phorbol-12-myristate-13-acetate-induced protein 1	Pmaip1	NM_021451 // GO:0001836 // release of cytochrome c from mitochondria // inferred from mutant phenotype /// NM_021451 // GO:0001844 // protein insertion into mitochondrial membrane during induction of apoptosis // inferred from mutant phenotype /// NM_021451 // GO:0006915 // apoptosis // not recorded /// NM_021451 // GO:0006917 // induction of apoptosis // inferred from direct assay /// NM_021451 …	NM_021451 // GO:0005739 // mitochondrion // inferred from direct assay /// ENSMUST00000025399 // GO:0005739 // mitochondrion // inferred from direct assay /// AB041230 // GO:0005739 // mitochondrion // inferred from direct assay	NM_021451 // GO:0005515 // protein binding // inferred from physical interaction /// ENSMUST00000025399 // GO:0005515 // protein binding // inferred from physical interaction /// AB041230 // GO:0005515 // protein binding // inferred from physical interaction	10456357
10596492	0	2.83056	2.94515	2.13167	poly (ADP-ribose) polymerase family, member 3	Parp3			NM_145619 // GO:0016740 // transferase activity // inferred from electronic annotation /// ENSMUST00000067218 // GO:0016740 // transferase activity // inferred from electronic annotation /// AF368233 // GO:0016740 // transferase activity // inferred from electronic annotation	10596492
10601659	0	2.827	1.25033	1.77993	sushi-repeat-containing protein, X-linked 2	Srpx2		NM_026838 // GO:0005576 // extracellular region // inferred from electronic annotation /// NM_001083895 // GO:0005576 // extracellular region // inferred from electronic annotation /// ENSMUST00000113303 // GO:0005576 // extracellular region // inferred from electronic annotation /// BC028307 // GO:0005576 // extracellular region // inferred from electronic annotation /// ENSMUST00000033606 // GO…		10601659
10408557	0	2.82603	1.82165	1.67862	serine (or cysteine) peptidase inhibitor, clade B, member 1a	Serpinb1a	NM_025429 // GO:0042176 // regulation of protein catabolic process // inferred from physical interaction /// ENSMUST00000076352 // GO:0042176 // regulation of protein catabolic process // inferred from physical interaction /// BC104333 // GO:0042176 // regulation of protein catabolic process // inferred from physical interaction	NM_025429 // GO:0005575 // cellular_component // no biological data available /// NM_025429 // GO:0005737 // cytoplasm // inferred from electronic annotation /// ENSMUST00000076352 // GO:0005575 // cellular_component // no biological data available /// ENSMUST00000076352 // GO:0005737 // cytoplasm // inferred from electronic annotation /// BC104333 // GO:0005575 // cellular_component // no biolog…	NM_025429 // GO:0004866 // endopeptidase inhibitor activity // inferred from electronic annotation /// NM_025429 // GO:0004867 // serine-type endopeptidase inhibitor activity // inferred from electronic annotation /// ENSMUST00000076352 // GO:0004866 // endopeptidase inhibitor activity // inferred from electronic annotation /// ENSMUST00000076352 // GO:0004867 // serine-type endopeptidase inhibit…	10408557
10408246	0	2.82491	1.18874	1.5729	histone cluster 1, H3a | histone cluster 2, H3b | histone cluster 2, H3c1 | histone cluster 1, H3i | histone cluster 1, H3b | histone cluster 1, H3d | histone cluster 1, H3e | histone cluster 1, H3h | histone cluster 1, H3g | histone cluster 1, H3f | histone cluster 1, H3c | histone cluster 2, H3c2	Hist1h3a|Hist2h3b|Hist2h3c1|Hist1h3i|Hist1h3b|Hist1h3d|Hist1h3e|Hist1h3h|Hist1h3g|Hist1h3f|Hist1h3c|Hist2h3c2	NM_013550 // GO:0006334 // nucleosome assembly // inferred from electronic annotation /// NM_178215 // GO:0006334 // nucleosome assembly // inferred from electronic annotation /// NM_019469 // GO:0006334 // nucleosome assembly // inferred from electronic annotation /// BC115816 // GO:0006334 // nucleosome assembly // inferred from electronic annotation /// NM_178207 // GO:0006334 // nucleosome as…	NM_013550 // GO:0000786 // nucleosome // inferred from electronic annotation /// NM_013550 // GO:0005634 // nucleus // inferred from electronic annotation /// NM_013550 // GO:0005694 // chromosome // inferred from electronic annotation /// NM_178215 // GO:0000786 // nucleosome // inferred from electronic annotation /// NM_178215 // GO:0005634 // nucleus // inferred from electronic annotation /// …	NM_013550 // GO:0003677 // DNA binding // inferred from electronic annotation /// NM_178215 // GO:0003677 // DNA binding // inferred from electronic annotation /// NM_019469 // GO:0003677 // DNA binding // inferred from electronic annotation /// BC115816 // GO:0003677 // DNA binding // inferred from electronic annotation /// NM_178207 // GO:0003677 // DNA binding // inferred from electronic annot…	10408246
10425092	0	2.82422	2.03576	2.08599	pleckstrin homology, Sec7 and coiled/coil domains 4	Pscd4	NM_028195 // GO:0032012 // regulation of ARF protein signal transduction // inferred from electronic annotation /// ENSMUST00000043069 // GO:0032012 // regulation of ARF protein signal transduction // inferred from electronic annotation /// AF079972 // GO:0032012 // regulation of ARF protein signal transduction // inferred from electronic annotation /// ENSMUST00000109713 // GO:0032012 // regulat…	NM_028195 // GO:0005622 // intracellular // inferred from electronic annotation /// ENSMUST00000043069 // GO:0005622 // intracellular // inferred from electronic annotation /// AF079972 // GO:0005622 // intracellular // inferred from electronic annotation /// ENSMUST00000109713 // GO:0005622 // intracellular // inferred from electronic annotation	NM_028195 // GO:0005085 // guanyl-nucleotide exchange factor activity // inferred from electronic annotation /// NM_028195 // GO:0005086 // ARF guanyl-nucleotide exchange factor activity // inferred from electronic annotation /// ENSMUST00000043069 // GO:0005085 // guanyl-nucleotide exchange factor activity // inferred from electronic annotation /// ENSMUST00000043069 // GO:0005086 // ARF guanyl-…	10425092
10456071	0	2.82279	2.23195	2.17172	colony stimulating factor 1 receptor	Csf1r	NM_001037859 // GO:0006468 // protein amino acid phosphorylation // inferred from electronic annotation /// NM_001037859 // GO:0007169 // transmembrane receptor protein tyrosine kinase signaling pathway // inferred from electronic annotation /// NM_001037859 // GO:0051726 // regulation of cell cycle // inferred from electronic annotation /// ENSMUST00000025523 // GO:0006468 // protein amino acid …	NM_001037859 // GO:0005886 // plasma membrane // inferred from direct assay /// NM_001037859 // GO:0016020 // membrane // inferred from electronic annotation /// NM_001037859 // GO:0016021 // integral to membrane // inferred from reviewed computational analysis /// ENSMUST00000025523 // GO:0005886 // plasma membrane // inferred from direct assay /// ENSMUST00000025523 // GO:0016020 // membrane //…	NM_001037859 // GO:0000166 // nucleotide binding // inferred from electronic annotation /// NM_001037859 // GO:0004672 // protein kinase activity // inferred from electronic annotation /// NM_001037859 // GO:0004713 // protein tyrosine kinase activity // inferred from electronic annotation /// NM_001037859 // GO:0004714 // transmembrane receptor protein tyrosine kinase activity // inferred from e…	10456071
10392834	0	2.82096	3.37221	2.40834	CMRF-35-like molecule 3-like | CMRF-35-like molecule 3 | CLM3-like	RP23-331L12.7|RP23-331L12.8|RP23-331L12.6	NM_199201 // GO:0006955 // immune response // inferred from electronic annotation /// NM_199201 // GO:0008150 // biological_process // no biological data available /// ENSMUST00000092459 // GO:0006955 // immune response // inferred from electronic annotation /// ENSMUST00000092459 // GO:0008150 // biological_process // no biological data available /// AY457049 // GO:0006955 // immune response // …	NM_199201 // GO:0005575 // cellular_component // no biological data available /// NM_199201 // GO:0016020 // membrane // inferred from electronic annotation /// NM_199201 // GO:0016021 // integral to membrane // inferred from electronic annotation /// ENSMUST00000092459 // GO:0005575 // cellular_component // no biological data available /// ENSMUST00000092459 // GO:0016020 // membrane // inferred…	NM_199201 // GO:0003674 // molecular_function // no biological data available /// NM_199201 // GO:0004872 // receptor activity // inferred from electronic annotation /// ENSMUST00000092459 // GO:0003674 // molecular_function // no biological data available /// ENSMUST00000092459 // GO:0004872 // receptor activity // inferred from electronic annotation /// AY457049 // GO:0003674 // molecular_funct…	10392834
10372648	0	2.81995	1.87116	2.05583	lysozyme 2	Lyz2	NM_017372 // GO:0008152 // metabolic process // inferred from electronic annotation /// NM_017372 // GO:0016998 // cell wall catabolic process // inferred from electronic annotation /// NM_017372 // GO:0019835 // cytolysis // inferred from electronic annotation /// NM_017372 // GO:0042742 // defense response to bacterium // inferred from electronic annotation /// ENSMUST00000092163 // GO:0008152 …	NM_017372 // GO:0005576 // extracellular region // inferred from electronic annotation /// NM_017372 // GO:0005615 // extracellular space // inferred from reviewed computational analysis /// ENSMUST00000092163 // GO:0005576 // extracellular region // inferred from electronic annotation /// ENSMUST00000092163 // GO:0005615 // extracellular space // inferred from reviewed computational analysis ///…	NM_017372 // GO:0003796 // lysozyme activity // inferred from electronic annotation /// NM_017372 // GO:0003824 // catalytic activity // inferred from electronic annotation /// NM_017372 // GO:0016787 // hydrolase activity // inferred from electronic annotation /// NM_017372 // GO:0016798 // hydrolase activity, acting on glycosyl bonds // inferred from electronic annotation /// ENSMUST00000092163…	10372648
10408202	0	2.81349	1.19726	1.58843	histone cluster 2, H3b | histone cluster 1, H3e | histone cluster 1, H3b | histone cluster 1, H3d | histone cluster 2, H3c1 | histone cluster 1, H3f | histone cluster 1, H3c | histone cluster 2, H3c2 | histone cluster 1, H3h | histone cluster 1, H3i | histone cluster 1, H3a | histone cluster 1, H3g	Hist2h3b|Hist1h3e|Hist1h3b|Hist1h3d|Hist2h3c1|Hist1h3f|Hist1h3c|Hist2h3c2|Hist1h3h|Hist1h3i|Hist1h3a|Hist1h3g	NM_178215 // GO:0006334 // nucleosome assembly // inferred from electronic annotation /// NM_178215 // GO:0006334 // nucleosome assembly // inferred from electronic annotation /// NM_178205 // GO:0006334 // nucleosome assembly // inferred from electronic annotation /// NM_178203 // GO:0006334 // nucleosome assembly // inferred from electronic annotation /// NM_178204 // GO:0006334 // nucleosome a…	NM_178215 // GO:0000786 // nucleosome // inferred from electronic annotation /// NM_178215 // GO:0005634 // nucleus // inferred from electronic annotation /// NM_178215 // GO:0005694 // chromosome // inferred from electronic annotation /// NM_178215 // GO:0000786 // nucleosome // inferred from electronic annotation /// NM_178215 // GO:0005634 // nucleus // inferred from electronic annotation /// …	NM_178215 // GO:0003677 // DNA binding // inferred from electronic annotation /// NM_178215 // GO:0003677 // DNA binding // inferred from electronic annotation /// NM_178205 // GO:0003677 // DNA binding // inferred from electronic annotation /// NM_178203 // GO:0003677 // DNA binding // inferred from electronic annotation /// NM_178204 // GO:0003677 // DNA binding // inferred from electronic anno…	10408202
10546891	0	2.80531	1.86098	1.69311	calcium/calmodulin-dependent protein kinase I	Camk1	NM_133926 // GO:0006468 // protein amino acid phosphorylation // inferred from electronic annotation /// NM_133926 // GO:0006913 // nucleocytoplasmic transport // inferred from direct assay /// NM_133926 // GO:0007165 // signal transduction // inferred from direct assay /// NM_133926 // GO:0007275 // multicellular organismal development // inferred from electronic annotation /// NM_133926 // GO:0…	NM_133926 // GO:0005634 // nucleus // inferred from electronic annotation /// NM_133926 // GO:0005737 // cytoplasm // inferred from electronic annotation /// NM_133926 // GO:0005954 // calcium- and calmodulin-dependent protein kinase complex // traceable author statement /// ENSMUST00000032409 // GO:0005634 // nucleus // inferred from electronic annotation /// ENSMUST00000032409 // GO:0005737 // …	NM_133926 // GO:0000166 // nucleotide binding // inferred from electronic annotation /// NM_133926 // GO:0003824 // catalytic activity // inferred from electronic annotation /// NM_133926 // GO:0004672 // protein kinase activity // inferred from electronic annotation /// NM_133926 // GO:0004674 // protein serine/threonine kinase activity // inferred from electronic annotation /// NM_133926 // GO:…	10546891
10428714	0	2.80154	1.52257	1.48752		BC026439				10428714
10354418	0	2.79478	1.55308	2.15982	oligonucleotide/oligosaccharide-binding fold containing 2A	Obfc2a		NM_028696 // GO:0005634 // nucleus // inferred from direct assay /// ENSMUST00000027279 // GO:0005634 // nucleus // inferred from direct assay /// AY880264 // GO:0005634 // nucleus // inferred from direct assay	NM_028696 // GO:0003697 // single-stranded DNA binding // inferred from direct assay /// NM_028696 // GO:0003723 // RNA binding // inferred from direct assay /// ENSMUST00000027279 // GO:0003697 // single-stranded DNA binding // inferred from direct assay /// ENSMUST00000027279 // GO:0003723 // RNA binding // inferred from direct assay /// AY880264 // GO:0003697 // single-stranded DNA binding // …	10354418
10511835	0	2.79346	1.53284	1.93852	four and a half LIM domains 5	Fhl5	NM_021318 // GO:0006351 // transcription, DNA-dependent // traceable author statement /// ENSMUST00000108204 // GO:0006351 // transcription, DNA-dependent // traceable author statement /// ENSMUST00000029922 // GO:0006351 // transcription, DNA-dependent // traceable author statement /// BC048473 // GO:0006351 // transcription, DNA-dependent // traceable author statement	NM_021318 // GO:0005634 // nucleus // inferred from electronic annotation /// ENSMUST00000108204 // GO:0005634 // nucleus // inferred from electronic annotation /// ENSMUST00000029922 // GO:0005634 // nucleus // inferred from electronic annotation /// BC048473 // GO:0005634 // nucleus // inferred from electronic annotation	NM_021318 // GO:0003713 // transcription coactivator activity // inferred from direct assay /// NM_021318 // GO:0008270 // zinc ion binding // inferred from electronic annotation /// NM_021318 // GO:0046872 // metal ion binding // inferred from electronic annotation /// ENSMUST00000108204 // GO:0003713 // transcription coactivator activity // inferred from direct assay /// ENSMUST00000108204 // G…	10511835
10502156	0	2.79122	1.27568	1.4535	coiled-coil domain containing 109B	Ccdc109b		NM_025779 // GO:0016020 // membrane // inferred from electronic annotation /// NM_025779 // GO:0016021 // integral to membrane // inferred from reviewed computational analysis /// ENSMUST00000029624 // GO:0016020 // membrane // inferred from electronic annotation /// ENSMUST00000029624 // GO:0016021 // integral to membrane // inferred from reviewed computational analysis /// BC049571 // GO:001602…		10502156
10392825	0	2.77817	3.38746	2.43668	CMRF-35-like molecule 3-like | CMRF-35-like molecule 3 | CLM3-like	RP23-331L12.7|RP23-331L12.8|RP23-331L12.6	NM_199201 // GO:0006955 // immune response // inferred from electronic annotation /// NM_199201 // GO:0008150 // biological_process // no biological data available /// ENSMUST00000092459 // GO:0006955 // immune response // inferred from electronic annotation /// ENSMUST00000092459 // GO:0008150 // biological_process // no biological data available /// BC119352 // GO:0006955 // immune response // …	NM_199201 // GO:0005575 // cellular_component // no biological data available /// NM_199201 // GO:0016020 // membrane // inferred from electronic annotation /// NM_199201 // GO:0016021 // integral to membrane // inferred from electronic annotation /// ENSMUST00000092459 // GO:0005575 // cellular_component // no biological data available /// ENSMUST00000092459 // GO:0016020 // membrane // inferred…	NM_199201 // GO:0003674 // molecular_function // no biological data available /// NM_199201 // GO:0004872 // receptor activity // inferred from electronic annotation /// ENSMUST00000092459 // GO:0003674 // molecular_function // no biological data available /// ENSMUST00000092459 // GO:0004872 // receptor activity // inferred from electronic annotation /// BC119352 // GO:0003674 // molecular_funct…	10392825
10390707	0	2.77587	1.28105	1.49102	topoisomerase (DNA) II alpha	Top2a	NM_011623 // GO:0006259 // DNA metabolic process // inferred from electronic annotation /// NM_011623 // GO:0006265 // DNA topological change // inferred from direct assay /// NM_011623 // GO:0007059 // chromosome segregation // inferred from direct assay /// NM_011623 // GO:0007059 // chromosome segregation // inferred from mutant phenotype /// NM_011623 // GO:0030261 // chromosome condensation …	NM_011623 // GO:0000793 // condensed chromosome // inferred from direct assay /// NM_011623 // GO:0005634 // nucleus // inferred from direct assay /// NM_011623 // GO:0005694 // chromosome // inferred from electronic annotation /// NM_011623 // GO:0005730 // nucleolus // inferred from direct assay /// ENSMUST00000068031 // GO:0000793 // condensed chromosome // inferred from direct assay /// ENSMU…	NM_011623 // GO:0000166 // nucleotide binding // inferred from electronic annotation /// NM_011623 // GO:0003677 // DNA binding // inferred from electronic annotation /// NM_011623 // GO:0003916 // DNA topoisomerase activity // inferred from electronic annotation /// NM_011623 // GO:0003918 // DNA topoisomerase (ATP-hydrolyzing) activity // inferred from direct assay /// NM_011623 // GO:0003918 /…	10390707
10571399	0	2.76277	1.61557	1.46759	zinc finger, DHHC domain containing 2	Zdhhc2	NM_178395 // GO:0018345 // protein palmitoylation // inferred from direct assay /// ENSMUST00000049389 // GO:0018345 // protein palmitoylation // inferred from direct assay /// ENSMUST00000110479 // GO:0018345 // protein palmitoylation // inferred from direct assay /// BC127156 // GO:0018345 // protein palmitoylation // inferred from direct assay	NM_178395 // GO:0016020 // membrane // inferred from electronic annotation /// NM_178395 // GO:0016021 // integral to membrane // inferred from electronic annotation /// ENSMUST00000049389 // GO:0016020 // membrane // inferred from electronic annotation /// ENSMUST00000049389 // GO:0016021 // integral to membrane // inferred from electronic annotation /// ENSMUST00000110479 // GO:0016020 // membr…	NM_178395 // GO:0008270 // zinc ion binding // inferred from electronic annotation /// NM_178395 // GO:0008415 // acyltransferase activity // inferred from electronic annotation /// NM_178395 // GO:0016409 // palmitoyltransferase activity // inferred from direct assay /// NM_178395 // GO:0016740 // transferase activity // inferred from electronic annotation /// NM_178395 // GO:0046872 // metal io…	10571399
10578829	0	2.75614	1.904	1.60977	palladin, cytoskeletal associated protein	Palld		NM_001081390 // GO:0005634 // nucleus // inferred from sequence or structural similarity /// NM_001081390 // GO:0005737 // cytoplasm // inferred from electronic annotation /// NM_001081390 // GO:0005856 // cytoskeleton // inferred from electronic annotation /// NM_001081390 // GO:0005884 // actin filament // inferred from sequence or structural similarity /// ENSMUST00000034057 // GO:0005634 // n…	NM_001081390 // GO:0003779 // actin binding // inferred from electronic annotation /// NM_001081390 // GO:0005515 // protein binding // inferred from sequence or structural similarity /// ENSMUST00000034057 // GO:0003779 // actin binding // inferred from electronic annotation /// ENSMUST00000034057 // GO:0005515 // protein binding // inferred from sequence or structural similarity /// ENSMUST0000…	10578829
10597743	0	2.74127	2.11064	1.92103	chemokine (C-X3-C) receptor 1	Cx3cr1	NM_009987 // GO:0007165 // signal transduction // inferred from electronic annotation /// NM_009987 // GO:0007186 // G-protein coupled receptor protein signaling pathway // inferred from electronic annotation /// BC012653 // GO:0007165 // signal transduction // inferred from electronic annotation /// BC012653 // GO:0007186 // G-protein coupled receptor protein signaling pathway // inferred from e…	NM_009987 // GO:0016020 // membrane // inferred from electronic annotation /// NM_009987 // GO:0016021 // integral to membrane // inferred from reviewed computational analysis /// BC012653 // GO:0016020 // membrane // inferred from electronic annotation /// BC012653 // GO:0016021 // integral to membrane // inferred from reviewed computational analysis	NM_009987 // GO:0001584 // rhodopsin-like receptor activity // inferred from electronic annotation /// NM_009987 // GO:0004871 // signal transducer activity // inferred from electronic annotation /// NM_009987 // GO:0004872 // receptor activity // inferred from electronic annotation /// NM_009987 // GO:0004930 // G-protein coupled receptor activity // inferred from electronic annotation /// NM_00…	10597743
10428698	0	2.73588	1.0196	1.14822	syntrophin, basic 1	Sntb1		NM_016667 // GO:0005737 // cytoplasm // inferred from electronic annotation /// NM_016667 // GO:0005856 // cytoskeleton // inferred from electronic annotation /// NM_016667 // GO:0016020 // membrane // inferred from electronic annotation /// NM_016667 // GO:0045202 // synapse // inferred from direct assay /// ENSMUST00000039769 // GO:0005737 // cytoplasm // inferred from electronic annotation ///…	NM_016667 // GO:0003779 // actin binding // inferred from electronic annotation /// NM_016667 // GO:0005509 // calcium ion binding // inferred from electronic annotation /// NM_016667 // GO:0005515 // protein binding // inferred from electronic annotation /// NM_016667 // GO:0005516 // calmodulin binding // inferred from electronic annotation /// ENSMUST00000039769 // GO:0003779 // actin binding …	10428698
10508074	0	2.73257	2.06851	1.91201	colony stimulating factor 3 receptor (granulocyte)	Csf3r	NM_007782 // GO:0007155 // cell adhesion // inferred from electronic annotation /// NM_007782 // GO:0030593 // neutrophil chemotaxis // inferred from mutant phenotype /// ENSMUST00000106162 // GO:0007155 // cell adhesion // inferred from electronic annotation /// ENSMUST00000106162 // GO:0030593 // neutrophil chemotaxis // inferred from mutant phenotype /// ENSMUST00000030673 // GO:0007155 // cel…	NM_007782 // GO:0005615 // extracellular space // inferred from reviewed computational analysis /// NM_007782 // GO:0016020 // membrane // inferred from electronic annotation /// NM_007782 // GO:0016021 // integral to membrane // inferred from reviewed computational analysis /// ENSMUST00000106162 // GO:0005615 // extracellular space // inferred from reviewed computational analysis /// ENSMUST000…	NM_007782 // GO:0004872 // receptor activity // inferred from electronic annotation /// NM_007782 // GO:0004896 // hematopoietin/interferon-class (D200-domain) cytokine receptor activity // inferred from electronic annotation /// NM_007782 // GO:0005515 // protein binding // inferred from electronic annotation /// ENSMUST00000106162 // GO:0004872 // receptor activity // inferred from electronic a…	10508074
10360028	0	2.72266	2.32501	2.08465	Fc receptor, IgG, low affinity IIb	Fcgr2b	NM_001077189 // GO:0001811 // negative regulation of type I hypersensitivity // inferred from mutant phenotype /// NM_001077189 // GO:0002862 // negative regulation of inflammatory response to antigenic stimulus // inferred from mutant phenotype /// NM_001077189 // GO:0006911 // phagocytosis, engulfment // inferred from direct assay /// NM_001077189 // GO:0006952 // defense response // inferred f…	NM_001077189 // GO:0005576 // extracellular region // inferred from electronic annotation /// NM_001077189 // GO:0005737 // cytoplasm // inferred from electronic annotation /// NM_001077189 // GO:0005856 // cytoskeleton // inferred from electronic annotation /// NM_001077189 // GO:0005887 // integral to plasma membrane // inferred by curator /// NM_001077189 // GO:0009897 // external side of plas…	NM_001077189 // GO:0004872 // receptor activity // inferred from electronic annotation /// NM_001077189 // GO:0005057 // receptor signaling protein activity // traceable author statement /// NM_001077189 // GO:0005515 // protein binding // inferred from physical interaction /// NM_001077189 // GO:0019864 // IgG binding // inferred from direct assay /// NM_010187 // GO:0004872 // receptor activity…	10360028
10357155	0	2.7124	1.21687	1.43711	inhibin beta-B	Inhbb	NM_008381 // GO:0040007 // growth // inferred from electronic annotation /// ENSMUST00000038765 // GO:0040007 // growth // inferred from electronic annotation /// BC048845 // GO:0040007 // growth // inferred from electronic annotation	NM_008381 // GO:0005576 // extracellular region // inferred from electronic annotation /// ENSMUST00000038765 // GO:0005576 // extracellular region // inferred from electronic annotation /// BC048845 // GO:0005576 // extracellular region // inferred from electronic annotation	NM_008381 // GO:0005179 // hormone activity // inferred from electronic annotation /// NM_008381 // GO:0008083 // growth factor activity // inferred from electronic annotation /// ENSMUST00000038765 // GO:0005179 // hormone activity // inferred from electronic annotation /// ENSMUST00000038765 // GO:0008083 // growth factor activity // inferred from electronic annotation /// BC048845 // GO:000517…	10357155
10554743	0	2.70022	2.17595	1.3743						10554743
10466886	0	2.69442	1.27731	1.12557						10466886
10522409	0	2.68643	1.76262	2.20401	similar to ribosomal protein	LOC667154				10522409
10446253	0	2.68448	1.77158	1.87662	vav 1 oncogene	Vav1	NM_011691 // GO:0006909 // phagocytosis // inferred from genetic interaction /// NM_011691 // GO:0006955 // immune response // inferred from mutant phenotype /// NM_011691 // GO:0007229 // integrin-mediated signaling pathway // inferred from genetic interaction /// NM_011691 // GO:0007242 // intracellular signaling cascade // inferred from mutant phenotype /// NM_011691 // GO:0030217 // T cell di…	NM_011691 // GO:0005622 // intracellular // inferred from electronic annotation /// ENSMUST00000005889 // GO:0005622 // intracellular // inferred from electronic annotation /// BC020487 // GO:0005622 // intracellular // inferred from electronic annotation /// ENSMUST00000112870 // GO:0005622 // intracellular // inferred from electronic annotation /// ENSMUST00000097298 // GO:0005622 // intracellu…	NM_011691 // GO:0005085 // guanyl-nucleotide exchange factor activity // inferred from electronic annotation /// NM_011691 // GO:0005089 // Rho guanyl-nucleotide exchange factor activity // inferred from genetic interaction /// NM_011691 // GO:0005515 // protein binding // inferred from physical interaction /// NM_011691 // GO:0008270 // zinc ion binding // inferred from electronic annotation ///…	10446253
10411739	0	2.67875	1.30414	1.46212	cyclin B1	Ccnb1	NM_172301 // GO:0000910 // cytokinesis // inferred from reviewed computational analysis /// NM_172301 // GO:0006468 // protein amino acid phosphorylation // inferred from direct assay /// NM_172301 // GO:0007049 // cell cycle // inferred from reviewed computational analysis /// NM_172301 // GO:0007067 // mitosis // inferred from reviewed computational analysis /// NM_172301 // GO:0051301 // cell …	NM_172301 // GO:0005634 // nucleus // inferred from direct assay /// NM_172301 // GO:0005634 // nucleus // inferred from sequence or structural similarity /// NM_172301 // GO:0005634 // nucleus // inferred from reviewed computational analysis /// NM_172301 // GO:0005737 // cytoplasm // inferred from electronic annotation /// ENSMUST00000072119 // GO:0005634 // nucleus // inferred from direct assa…	NM_172301 // GO:0005515 // protein binding // inferred from physical interaction /// NM_172301 // GO:0016301 // kinase activity // inferred from direct assay /// NM_172301 // GO:0016538 // cyclin-dependent protein kinase regulator activity // inferred from reviewed computational analysis /// ENSMUST00000072119 // GO:0005515 // protein binding // inferred from physical interaction /// ENSMUST00000…	10411739
10562709	0	2.67842	2.36201	2.34453	CD33 antigen	Cd33	NM_001111058 // GO:0007155 // cell adhesion // inferred from electronic annotation /// NM_021293 // GO:0007155 // cell adhesion // inferred from electronic annotation /// ENSMUST00000004728 // GO:0007155 // cell adhesion // inferred from electronic annotation /// ENSMUST00000039861 // GO:0007155 // cell adhesion // inferred from electronic annotation /// BC132379 // GO:0007155 // cell adhesion //…	NM_001111058 // GO:0005615 // extracellular space // inferred from reviewed computational analysis /// NM_001111058 // GO:0005886 // plasma membrane // inferred from electronic annotation /// NM_001111058 // GO:0016020 // membrane // inferred from electronic annotation /// NM_001111058 // GO:0016021 // integral to membrane // inferred from reviewed computational analysis /// NM_021293 // GO:00056…	NM_001111058 // GO:0005515 // protein binding // inferred from electronic annotation /// NM_001111058 // GO:0005529 // sugar binding // inferred from electronic annotation /// NM_021293 // GO:0005515 // protein binding // inferred from electronic annotation /// NM_021293 // GO:0005529 // sugar binding // inferred from electronic annotation /// ENSMUST00000004728 // GO:0005515 // protein binding /…	10562709
10453057	0	2.66584	1.09205	1.16273	cytochrome P450, family 1, subfamily b, polypeptide 1	Cyp1b1		NM_009994 // GO:0005615 // extracellular space // inferred from reviewed computational analysis /// NM_009994 // GO:0005783 // endoplasmic reticulum // inferred from electronic annotation /// NM_009994 // GO:0005792 // microsome // inferred from electronic annotation /// NM_009994 // GO:0016020 // membrane // inferred from electronic annotation /// ENSMUST00000024894 // GO:0005615 // extracellula…	NM_009994 // GO:0004497 // monooxygenase activity // inferred from electronic annotation /// NM_009994 // GO:0005506 // iron ion binding // inferred from electronic annotation /// NM_009994 // GO:0009055 // electron carrier activity // inferred from electronic annotation /// NM_009994 // GO:0016491 // oxidoreductase activity // inferred from electronic annotation /// NM_009994 // GO:0020037 // he…	10453057
10410995	0	2.66407	1.45067	1.42071	RAS protein-specific guanine nucleotide-releasing factor 2	Rasgrf2	NM_009027 // GO:0007242 // intracellular signaling cascade // inferred from reviewed computational analysis /// NM_009027 // GO:0007264 // small GTPase mediated signal transduction // inferred from reviewed computational analysis /// NM_009027 // GO:0035023 // regulation of Rho protein signal transduction // inferred from electronic annotation /// NM_009027 // GO:0051056 // regulation of small GT…	NM_009027 // GO:0005622 // intracellular // inferred from electronic annotation /// NM_009027 // GO:0005737 // cytoplasm // inferred from electronic annotation /// NM_009027 // GO:0005783 // endoplasmic reticulum // inferred from electronic annotation /// NM_009027 // GO:0016020 // membrane // inferred from electronic annotation /// ENSMUST00000022221 // GO:0005622 // intracellular // inferred fr…	NM_009027 // GO:0005085 // guanyl-nucleotide exchange factor activity // inferred from reviewed computational analysis /// NM_009027 // GO:0005089 // Rho guanyl-nucleotide exchange factor activity // inferred from electronic annotation /// NM_009027 // GO:0005509 // calcium ion binding // inferred from electronic annotation /// ENSMUST00000022221 // GO:0005085 // guanyl-nucleotide exchange factor…	10410995
10458314	0	2.6581	2.05955	2.04866	transmembrane protein 173	Tmem173		BC046640 // GO:0016020 // membrane // inferred from electronic annotation /// BC046640 // GO:0016021 // integral to membrane // inferred from electronic annotation /// DQ910493 // GO:0016020 // membrane // inferred from electronic annotation /// DQ910493 // GO:0016021 // integral to membrane // inferred from electronic annotation /// ENSMUST00000025207 // GO:0016020 // membrane // inferred from e…		10458314
10557156	0	2.65781	1.00611	1.20343	polo-like kinase 1 (Drosophila)	Plk1	NM_011121 // GO:0006468 // protein amino acid phosphorylation // inferred from electronic annotation /// NM_011121 // GO:0007049 // cell cycle // inferred from reviewed computational analysis /// NM_011121 // GO:0007067 // mitosis // inferred from electronic annotation /// NM_011121 // GO:0051301 // cell division // inferred from electronic annotation /// ENSMUST00000033154 // GO:0006468 // prote…	NM_011121 // GO:0005634 // nucleus // inferred from electronic annotation /// ENSMUST00000033154 // GO:0005634 // nucleus // inferred from electronic annotation /// L19558 // GO:0005634 // nucleus // inferred from electronic annotation	NM_011121 // GO:0000166 // nucleotide binding // inferred from electronic annotation /// NM_011121 // GO:0004672 // protein kinase activity // inferred from electronic annotation /// NM_011121 // GO:0004674 // protein serine/threonine kinase activity // inferred from electronic annotation /// NM_011121 // GO:0005515 // protein binding // inferred from electronic annotation /// NM_011121 // GO:000…	10557156
10375058	0	2.64772	1.2544	0.986952	hemoglobin alpha, adult chain 2 | hemoglobin alpha, adult chain 1	Hba-a2|Hba-a1	NM_001083955 // GO:0006810 // transport // inferred from electronic annotation /// NM_001083955 // GO:0015671 // oxygen transport // inferred from electronic annotation /// NM_008218 // GO:0006810 // transport // inferred from electronic annotation /// NM_008218 // GO:0015671 // oxygen transport // inferred from electronic annotation /// ENSMUST00000093207 // GO:0006810 // transport // inferred f…	NM_008218 // GO:0005833 // hemoglobin complex // inferred from electronic annotation /// ENSMUST00000093207 // GO:0005833 // hemoglobin complex // inferred from electronic annotation /// ENSMUST00000093209 // GO:0005833 // hemoglobin complex // inferred from electronic annotation /// L75940 // GO:0005833 // hemoglobin complex // inferred from electronic annotation /// ENSMUST00000093206 // GO:000…	NM_001083955 // GO:0005344 // oxygen transporter activity // inferred from electronic annotation /// NM_001083955 // GO:0005506 // iron ion binding // inferred from electronic annotation /// NM_001083955 // GO:0046872 // metal ion binding // inferred from electronic annotation /// NM_008218 // GO:0005344 // oxygen transporter activity // inferred from electronic annotation /// NM_008218 // GO:000…	10375058
10389717	0	2.64426	1.78393	1.73188						10389717
10560685	0	2.64163	2.22504	1.87996	B-cell leukemia/lymphoma 3	Bcl3	NM_033601 // GO:0002268 // follicular dendritic cell differentiation // inferred from mutant phenotype /// NM_033601 // GO:0002315 // marginal zone B cell differentiation // inferred from mutant phenotype /// NM_033601 // GO:0002455 // humoral immune response mediated by circulating immunoglobulin // inferred from mutant phenotype /// NM_033601 // GO:0002467 // germinal center formation // inferr…	NM_033601 // GO:0005634 // nucleus // inferred from electronic annotation /// ENSMUST00000065454 // GO:0005634 // nucleus // inferred from electronic annotation /// AF067774 // GO:0005634 // nucleus // inferred from electronic annotation	NM_033601 // GO:0003677 // DNA binding // inferred from direct assay /// NM_033601 // GO:0003677 // DNA binding // inferred from reviewed computational analysis /// NM_033601 // GO:0003700 // transcription factor activity // inferred from direct assay /// NM_033601 // GO:0003700 // transcription factor activity // inferred from reviewed computational analysis /// ENSMUST00000065454 // GO:0003677 …	10560685
10375051	0	2.63266	1.24945	0.991616	hemoglobin alpha, adult chain 1 | hemoglobin alpha, adult chain 2	Hba-a1|Hba-a2	NM_008218 // GO:0006810 // transport // inferred from electronic annotation /// NM_008218 // GO:0015671 // oxygen transport // inferred from electronic annotation /// NM_001083955 // GO:0006810 // transport // inferred from electronic annotation /// NM_001083955 // GO:0015671 // oxygen transport // inferred from electronic annotation /// ENSMUST00000093209 // GO:0006810 // transport // inferred f…	NM_008218 // GO:0005833 // hemoglobin complex // inferred from electronic annotation /// ENSMUST00000093209 // GO:0005833 // hemoglobin complex // inferred from electronic annotation /// ENSMUST00000093207 // GO:0005833 // hemoglobin complex // inferred from electronic annotation /// L75940 // GO:0005833 // hemoglobin complex // inferred from electronic annotation /// ENSMUST00000093208 // GO:000…	NM_008218 // GO:0005344 // oxygen transporter activity // inferred from electronic annotation /// NM_008218 // GO:0005506 // iron ion binding // inferred from electronic annotation /// NM_008218 // GO:0019825 // oxygen binding // inferred from electronic annotation /// NM_008218 // GO:0020037 // heme binding // inferred from electronic annotation /// NM_008218 // GO:0046872 // metal ion binding /…	10375051
10527538	0	2.63018	1.20818	1.34152	RAS-like, family 11, member A	Rasl11a	NM_026864 // GO:0007264 // small GTPase mediated signal transduction // inferred from electronic annotation /// ENSMUST00000031646 // GO:0007264 // small GTPase mediated signal transduction // inferred from electronic annotation /// BC118009 // GO:0007264 // small GTPase mediated signal transduction // inferred from electronic annotation	NM_026864 // GO:0005622 // intracellular // inferred from electronic annotation /// ENSMUST00000031646 // GO:0005622 // intracellular // inferred from electronic annotation /// BC118009 // GO:0005622 // intracellular // inferred from electronic annotation	NM_026864 // GO:0000166 // nucleotide binding // inferred from electronic annotation /// NM_026864 // GO:0005525 // GTP binding // inferred from electronic annotation /// ENSMUST00000031646 // GO:0000166 // nucleotide binding // inferred from electronic annotation /// ENSMUST00000031646 // GO:0005525 // GTP binding // inferred from electronic annotation /// BC118009 // GO:0000166 // nucleotide bi…	10527538
10359266	0	2.6289	1.0431	1.17322	pappalysin 2	Pappa2	NM_001085376 // GO:0006508 // proteolysis // not recorded /// BC094560 // GO:0006508 // proteolysis // not recorded	NM_001085376 // GO:0005575 // cellular_component // no biological data available /// BC094560 // GO:0005575 // cellular_component // no biological data available	NM_001085376 // GO:0004222 // metalloendopeptidase activity // not recorded /// BC094560 // GO:0004222 // metalloendopeptidase activity // not recorded	10359266
10399924	0	2.62708	1.65076	2.43138	phosphoinositide-3-kinase, catalytic, gamma polypeptide	Pik3cg	NM_020272 // GO:0006468 // protein amino acid phosphorylation // inferred from direct assay /// NM_020272 // GO:0043066 // negative regulation of apoptosis // inferred from direct assay /// NM_020272 // GO:0046854 // phosphoinositide phosphorylation // inferred from electronic annotation /// NM_020272 // GO:0048015 // phosphoinositide-mediated signaling // inferred from electronic annotation /// …	NM_020272 // GO:0005942 // phosphoinositide 3-kinase complex // inferred from electronic annotation /// ENSMUST00000053215 // GO:0005942 // phosphoinositide 3-kinase complex // inferred from electronic annotation /// ENSMUST00000085469 // GO:0005942 // phosphoinositide 3-kinase complex // inferred from electronic annotation /// BC051246 // GO:0005942 // phosphoinositide 3-kinase complex // inferr…	NM_020272 // GO:0004428 // inositol or phosphatidylinositol kinase activity // inferred from electronic annotation /// NM_020272 // GO:0005515 // protein binding // inferred from physical interaction /// NM_020272 // GO:0016301 // kinase activity // inferred from electronic annotation /// NM_020272 // GO:0016303 // 1-phosphatidylinositol-3-kinase activity // inferred from electronic annotation //…	10399924
10494402	0	2.62164	1.13727	1.46494	histone cluster 2, H3c1 | histone cluster 2, H3b | histone cluster 2, H3c2 | histone cluster 1, H3b | histone cluster 1, H3d | histone cluster 1, H3e | histone cluster 1, H3f | histone cluster 1, H3c | histone cluster 1, H3h | histone cluster 1, H3i | histone cluster 1, H3a | histone cluster 1, H3g	Hist2h3c1|Hist2h3b|Hist2h3c2|Hist1h3b|Hist1h3d|Hist1h3e|Hist1h3f|Hist1h3c|Hist1h3h|Hist1h3i|Hist1h3a|Hist1h3g	NM_178216 // GO:0006334 // nucleosome assembly // inferred from electronic annotation /// NM_178215 // GO:0006334 // nucleosome assembly // inferred from electronic annotation /// NM_019469 // GO:0006334 // nucleosome assembly // inferred from electronic annotation /// BC132488 // GO:0006334 // nucleosome assembly // inferred from electronic annotation /// NM_178203 // GO:0006334 // nucleosome as…	NM_178216 // GO:0000786 // nucleosome // inferred from electronic annotation /// NM_178216 // GO:0005634 // nucleus // inferred from electronic annotation /// NM_178216 // GO:0005694 // chromosome // inferred from electronic annotation /// NM_178215 // GO:0000786 // nucleosome // inferred from electronic annotation /// NM_178215 // GO:0005634 // nucleus // inferred from electronic annotation /// …	NM_178216 // GO:0003677 // DNA binding // inferred from electronic annotation /// NM_178215 // GO:0003677 // DNA binding // inferred from electronic annotation /// NM_019469 // GO:0003677 // DNA binding // inferred from electronic annotation /// BC132488 // GO:0003677 // DNA binding // inferred from electronic annotation /// NM_178203 // GO:0003677 // DNA binding // inferred from electronic annot…	10494402
10566454	0	2.61601	1.55273	1.6027	protein kinase C, delta binding protein	Prkcdbp			NM_028444 // GO:0016301 // kinase activity // inferred from electronic annotation /// ENSMUST00000047040 // GO:0016301 // kinase activity // inferred from electronic annotation /// BC009660 // GO:0016301 // kinase activity // inferred from electronic annotation	10566454
10496023	0	2.61245	1.28158	1.14624	caspase 6	Casp6	NM_009811 // GO:0006508 // proteolysis // inferred from reviewed computational analysis /// NM_009811 // GO:0006915 // apoptosis // inferred from electronic annotation /// NM_009811 // GO:0006917 // induction of apoptosis // inferred from electronic annotation /// NM_009811 // GO:0006917 // induction of apoptosis // inferred from reviewed computational analysis /// NM_009811 // GO:0042981 // regu…	NM_009811 // GO:0005737 // cytoplasm // inferred from electronic annotation /// ENSMUST00000029626 // GO:0005737 // cytoplasm // inferred from electronic annotation /// BC002022 // GO:0005737 // cytoplasm // inferred from electronic annotation	NM_009811 // GO:0008233 // peptidase activity // inferred from electronic annotation /// NM_009811 // GO:0008234 // cysteine-type peptidase activity // inferred from electronic annotation /// NM_009811 // GO:0016787 // hydrolase activity // inferred from electronic annotation /// NM_009811 // GO:0030693 // caspase activity // inferred from reviewed computational analysis /// ENSMUST00000029626 //…	10496023
10468877	0	2.61044	0.860854	2.75212						10468877
10388902	0	2.60508	4.16471	3.34828	lectin, galactose binding, soluble 9	Lgals9		NM_010708 // GO:0005576 // extracellular region // inferred from electronic annotation /// NM_010708 // GO:0005737 // cytoplasm // inferred from electronic annotation /// ENSMUST00000108269 // GO:0005576 // extracellular region // inferred from electronic annotation /// ENSMUST00000108269 // GO:0005737 // cytoplasm // inferred from electronic annotation /// ENSMUST00000073001 // GO:0005576 // ext…	NM_010708 // GO:0005529 // sugar binding // inferred from electronic annotation /// ENSMUST00000108269 // GO:0005529 // sugar binding // inferred from electronic annotation /// ENSMUST00000073001 // GO:0005529 // sugar binding // inferred from electronic annotation /// U55061 // GO:0005529 // sugar binding // inferred from electronic annotation /// ENSMUST00000108268 // GO:0005529 // sugar bindin…	10388902
10399419	0	2.60038	1.44494	1.57354	tubulin, beta 2b | tubulin, beta 2a, pseudogene 2	Tubb2b|Tubb2a-ps2	NM_023716 // GO:0007017 // microtubule-based process // inferred from electronic annotation /// NM_023716 // GO:0007018 // microtubule-based movement // inferred from electronic annotation /// NM_023716 // GO:0051258 // protein polymerization // inferred from electronic annotation /// ENSMUST00000075774 // GO:0007017 // microtubule-based process // inferred from electronic annotation /// ENSMUST0…	NM_023716 // GO:0005737 // cytoplasm // inferred from electronic annotation /// NM_023716 // GO:0005874 // microtubule // inferred from electronic annotation /// NM_023716 // GO:0043234 // protein complex // inferred from electronic annotation /// ENSMUST00000075774 // GO:0005737 // cytoplasm // inferred from electronic annotation /// ENSMUST00000075774 // GO:0005874 // microtubule // inferred fr…	NM_023716 // GO:0000166 // nucleotide binding // inferred from electronic annotation /// NM_023716 // GO:0003924 // GTPase activity // inferred from electronic annotation /// NM_023716 // GO:0005198 // structural molecule activity // inferred from electronic annotation /// NM_023716 // GO:0005525 // GTP binding // inferred from electronic annotation /// ENSMUST00000075774 // GO:0000166 // nucleot…	10399419
10447502	0	2.60002	1.6213	1.57202	adenylate cyclase activating polypeptide 1	Adcyap1	NM_009625 // GO:0007190 // activation of adenylate cyclase activity // traceable author statement /// NM_009625 // GO:0007218 // neuropeptide signaling pathway // traceable author statement /// NM_009625 // GO:0045786 // negative regulation of cell cycle // inferred from direct assay /// ENSMUST00000064775 // GO:0007190 // activation of adenylate cyclase activity // traceable author statement ///…	NM_009625 // GO:0005576 // extracellular region // inferred from electronic annotation /// NM_009625 // GO:0005615 // extracellular space // inferred from reviewed computational analysis /// ENSMUST00000064775 // GO:0005576 // extracellular region // inferred from electronic annotation /// ENSMUST00000064775 // GO:0005615 // extracellular space // inferred from reviewed computational analysis ///…	NM_009625 // GO:0005057 // receptor signaling protein activity // inferred from direct assay /// NM_009625 // GO:0005057 // receptor signaling protein activity // traceable author statement /// NM_009625 // GO:0005179 // hormone activity // inferred from electronic annotation /// NM_009625 // GO:0005184 // neuropeptide hormone activity // traceable author statement /// ENSMUST00000064775 // GO:00…	10447502
10359280	0	2.59345	1.08069	1.15217	pappalysin 2	Pappa2	NM_001085376 // GO:0006508 // proteolysis // not recorded	NM_001085376 // GO:0005575 // cellular_component // no biological data available	NM_001085376 // GO:0004222 // metalloendopeptidase activity // not recorded	10359280
10469066	0	2.58827	1.45962	1.5544	coiled-coil domain containing 3	Ccdc3	NM_028804 // GO:0008150 // biological_process // no biological data available /// ENSMUST00000027988 // GO:0008150 // biological_process // no biological data available /// BC058616 // GO:0008150 // biological_process // no biological data available	NM_028804 // GO:0005575 // cellular_component // no biological data available /// ENSMUST00000027988 // GO:0005575 // cellular_component // no biological data available /// BC058616 // GO:0005575 // cellular_component // no biological data available	NM_028804 // GO:0003674 // molecular_function // no biological data available /// ENSMUST00000027988 // GO:0003674 // molecular_function // no biological data available /// BC058616 // GO:0003674 // molecular_function // no biological data available	10469066
10461614	0	2.58078	1.71118	2.01154	membrane-spanning 4-domains, subfamily A, member 6C	Ms4a6c	NM_028595 // GO:0007165 // signal transduction // inferred from electronic annotation /// ENSMUST00000025579 // GO:0007165 // signal transduction // inferred from electronic annotation /// AF237910 // GO:0007165 // signal transduction // inferred from electronic annotation	NM_028595 // GO:0016020 // membrane // inferred from electronic annotation /// NM_028595 // GO:0016021 // integral to membrane // inferred from electronic annotation /// ENSMUST00000025579 // GO:0016020 // membrane // inferred from electronic annotation /// ENSMUST00000025579 // GO:0016021 // integral to membrane // inferred from electronic annotation /// AF237910 // GO:0016020 // membrane // inf…	NM_028595 // GO:0004872 // receptor activity // inferred from electronic annotation /// ENSMUST00000025579 // GO:0004872 // receptor activity // inferred from electronic annotation /// AF237910 // GO:0004872 // receptor activity // inferred from electronic annotation	10461614
10469695	0	2.57319	1.5494	1.46589	amyloid beta (A4) precursor protein-binding, family B, member 1 interacting protein	Apbb1ip	NM_019456 // GO:0007165 // signal transduction // inferred from electronic annotation /// ENSMUST00000014290 // GO:0007165 // signal transduction // inferred from electronic annotation /// BC023110 // GO:0007165 // signal transduction // inferred from electronic annotation	NM_019456 // GO:0005737 // cytoplasm // inferred from electronic annotation /// NM_019456 // GO:0005856 // cytoskeleton // inferred from electronic annotation /// NM_019456 // GO:0016020 // membrane // inferred from electronic annotation /// NM_019456 // GO:0030054 // cell junction // inferred from electronic annotation /// NM_019456 // GO:0042995 // cell projection // inferred from electronic an…		10469695
10389719	0	2.55949	1.85391	1.53109	serine carboxypeptidase 1	Scpep1	NM_029023 // GO:0006508 // proteolysis // inferred from reviewed computational analysis /// AF330052 // GO:0006508 // proteolysis // inferred from reviewed computational analysis /// ENSMUST00000000287 // GO:0006508 // proteolysis // inferred from reviewed computational analysis /// ENSMUST00000100630 // GO:0006508 // proteolysis // inferred from reviewed computational analysis	NM_029023 // GO:0005576 // extracellular region // inferred from electronic annotation /// AF330052 // GO:0005576 // extracellular region // inferred from electronic annotation /// ENSMUST00000000287 // GO:0005576 // extracellular region // inferred from electronic annotation /// ENSMUST00000100630 // GO:0005576 // extracellular region // inferred from electronic annotation	NM_029023 // GO:0003824 // catalytic activity // inferred from reviewed computational analysis /// NM_029023 // GO:0004180 // carboxypeptidase activity // inferred from electronic annotation /// NM_029023 // GO:0004185 // serine carboxypeptidase activity // inferred from reviewed computational analysis /// NM_029023 // GO:0008233 // peptidase activity // inferred from electronic annotation /// NM…	10389719
10450484	0	2.55214	1.73409	1.77965	allograft inflammatory factor 1	Aif1	NM_019467 // GO:0051017 // actin filament bundle formation // inferred from direct assay /// ENSMUST00000025257 // GO:0051017 // actin filament bundle formation // inferred from direct assay /// BC021539 // GO:0051017 // actin filament bundle formation // inferred from direct assay	NM_019467 // GO:0001726 // ruffle // inferred from direct assay /// NM_019467 // GO:0001891 // phagocytic cup // inferred from direct assay /// NM_019467 // GO:0005737 // cytoplasm // inferred from direct assay /// NM_019467 // GO:0005884 // actin filament // inferred from direct assay /// ENSMUST00000025257 // GO:0001726 // ruffle // inferred from direct assay /// ENSMUST00000025257 // GO:000189…	NM_019467 // GO:0005509 // calcium ion binding // inferred from reviewed computational analysis /// NM_019467 // GO:0005515 // protein binding // inferred from physical interaction /// ENSMUST00000025257 // GO:0005509 // calcium ion binding // inferred from reviewed computational analysis /// ENSMUST00000025257 // GO:0005515 // protein binding // inferred from physical interaction /// BC021539 //…	10450484
10566258	0	2.53102	1.26988	0.891992	hemoglobin, beta adult major chain | hemoglobin, beta adult minor chain	Hbb-b1|Hbb-b2	ENSMUST00000023934 // GO:0006810 // transport // inferred from electronic annotation /// ENSMUST00000023934 // GO:0015671 // oxygen transport // inferred from mutant phenotype /// ENSMUST00000023934 // GO:0030097 // hemopoiesis // inferred from mutant phenotype /// AB364478 // GO:0006810 // transport // inferred from electronic annotation /// AB364478 // GO:0015671 // oxygen transport // inferred…	ENSMUST00000023934 // GO:0005833 // hemoglobin complex // inferred from direct assay /// AB364478 // GO:0005833 // hemoglobin complex // inferred from electronic annotation	ENSMUST00000023934 // GO:0005344 // oxygen transporter activity // inferred from mutant phenotype /// ENSMUST00000023934 // GO:0005506 // iron ion binding // inferred from electronic annotation /// ENSMUST00000023934 // GO:0019825 // oxygen binding // inferred from electronic annotation /// ENSMUST00000023934 // GO:0020037 // heme binding // inferred from electronic annotation /// ENSMUST00000023…	10566258
10528821	0	2.52515	1.82102	1.75492	RIKEN cDNA 5031410I06 gene | spermatogenesis associated glutamate (E)-rich protein 4a | spermatogenesis associated glutamate (E)-rich protein 4b	5031410I06Rik|Speer4a|Speer4b	NM_029376 // GO:0008150 // biological_process // no biological data available /// NM_029376 // GO:0008150 // biological_process // no biological data available /// ENSMUST00000079447 // GO:0008150 // biological_process // no biological data available /// ENSMUST00000079447 // GO:0008150 // biological_process // no biological data available /// BC119075 // GO:0008150 // biological_process // no bi…	NM_029376 // GO:0005575 // cellular_component // no biological data available /// NM_029376 // GO:0005575 // cellular_component // no biological data available /// ENSMUST00000079447 // GO:0005575 // cellular_component // no biological data available /// ENSMUST00000079447 // GO:0005575 // cellular_component // no biological data available /// BC119075 // GO:0005575 // cellular_component // no bi…	NM_029376 // GO:0003674 // molecular_function // no biological data available /// NM_029376 // GO:0003674 // molecular_function // no biological data available /// ENSMUST00000079447 // GO:0003674 // molecular_function // no biological data available /// ENSMUST00000079447 // GO:0003674 // molecular_function // no biological data available /// BC119075 // GO:0003674 // molecular_function // no bi…	10528821
10566254	0	2.52417	1.25733	0.903585	hemoglobin, beta adult major chain | hemoglobin, beta adult minor chain	Hbb-b1|Hbb-b2	NM_008220 // GO:0006810 // transport // inferred from electronic annotation /// NM_008220 // GO:0015671 // oxygen transport // inferred from mutant phenotype /// NM_008220 // GO:0030097 // hemopoiesis // inferred from mutant phenotype /// NM_016956 // GO:0006810 // transport // inferred from electronic annotation /// NM_016956 // GO:0015671 // oxygen transport // inferred from electronic annotati…	NM_008220 // GO:0005833 // hemoglobin complex // inferred from direct assay /// NM_016956 // GO:0005833 // hemoglobin complex // inferred from electronic annotation /// ENSMUST00000098192 // GO:0005833 // hemoglobin complex // inferred from direct assay /// BC027434 // GO:0005833 // hemoglobin complex // inferred from electronic annotation	NM_008220 // GO:0005344 // oxygen transporter activity // inferred from mutant phenotype /// NM_008220 // GO:0005506 // iron ion binding // inferred from electronic annotation /// NM_008220 // GO:0019825 // oxygen binding // inferred from electronic annotation /// NM_008220 // GO:0020037 // heme binding // inferred from electronic annotation /// NM_008220 // GO:0046872 // metal ion binding // inf…	10566254
10586744	0	2.51836	1.78283	1.75061	annexin A2	Anxa2	NM_007585 // GO:0001525 // angiogenesis // inferred from mutant phenotype /// NM_007585 // GO:0030199 // collagen fibril organization // inferred from mutant phenotype /// NM_007585 // GO:0042730 // fibrinolysis // inferred from mutant phenotype /// ENSMUST00000034756 // GO:0001525 // angiogenesis // inferred from mutant phenotype /// ENSMUST00000034756 // GO:0030199 // collagen fibril organizati…	NM_007585 // GO:0001725 // stress fiber // inferred from sequence or structural similarity /// NM_007585 // GO:0005576 // extracellular region // inferred from electronic annotation /// NM_007585 // GO:0005578 // proteinaceous extracellular matrix // inferred from electronic annotation /// NM_007585 // GO:0005604 // basement membrane // inferred from electronic annotation /// NM_007585 // GO:0005…	NM_007585 // GO:0004859 // phospholipase inhibitor activity // inferred from electronic annotation /// NM_007585 // GO:0005509 // calcium ion binding // inferred from electronic annotation /// NM_007585 // GO:0005515 // protein binding // inferred from physical interaction /// NM_007585 // GO:0005515 // protein binding // inferred from sequence or structural similarity /// NM_007585 // GO:0005544…	10586744
10408613	0	2.51298	1.59938	1.70813	tubulin, beta 2b	Tubb2b	NM_023716 // GO:0007017 // microtubule-based process // inferred from electronic annotation /// NM_023716 // GO:0007018 // microtubule-based movement // inferred from electronic annotation /// NM_023716 // GO:0051258 // protein polymerization // inferred from electronic annotation /// ENSMUST00000075774 // GO:0007017 // microtubule-based process // inferred from electronic annotation /// ENSMUST0…	NM_023716 // GO:0005737 // cytoplasm // inferred from electronic annotation /// NM_023716 // GO:0005874 // microtubule // inferred from electronic annotation /// NM_023716 // GO:0043234 // protein complex // inferred from electronic annotation /// ENSMUST00000075774 // GO:0005737 // cytoplasm // inferred from electronic annotation /// ENSMUST00000075774 // GO:0005874 // microtubule // inferred fr…	NM_023716 // GO:0000166 // nucleotide binding // inferred from electronic annotation /// NM_023716 // GO:0003924 // GTPase activity // inferred from electronic annotation /// NM_023716 // GO:0005198 // structural molecule activity // inferred from electronic annotation /// NM_023716 // GO:0005525 // GTP binding // inferred from electronic annotation /// ENSMUST00000075774 // GO:0000166 // nucleot…	10408613
10358224	0	2.49837	1.84532	1.88265	protein tyrosine phosphatase, receptor type, C	Ptprc	NM_001111316 // GO:0000187 // activation of MAPK activity // inferred from mutant phenotype /// NM_001111316 // GO:0001915 // negative regulation of T cell mediated cytotoxicity // inferred from mutant phenotype /// NM_001111316 // GO:0001916 // positive regulation of T cell mediated cytotoxicity // inferred from mutant phenotype /// NM_001111316 // GO:0001960 // negative regulation of cytokine a…	NM_001111316 // GO:0005925 // focal adhesion // inferred from direct assay /// NM_001111316 // GO:0009897 // external side of plasma membrane // inferred from direct assay /// NM_001111316 // GO:0016020 // membrane // inferred from electronic annotation /// NM_001111316 // GO:0016021 // integral to membrane // inferred from reviewed computational analysis /// NM_011210 // GO:0005925 // focal adhe…	NM_001111316 // GO:0004721 // phosphoprotein phosphatase activity // inferred from electronic annotation /// NM_001111316 // GO:0004725 // protein tyrosine phosphatase activity // inferred from direct assay /// NM_001111316 // GO:0004872 // receptor activity // inferred from electronic annotation /// NM_001111316 // GO:0005515 // protein binding // inferred from physical interaction /// NM_001111…	10358224
10604656	0	2.49555	1.61373	2.06306	X-linked lymphocyte-regulated complex	Xlr				10604656
10445781	0	2.49225	1.77784	1.86388	triggering receptor expressed on myeloid cells 2	Trem2		NM_031254 // GO:0005576 // extracellular region // inferred from electronic annotation /// NM_031254 // GO:0016020 // membrane // inferred from electronic annotation /// NM_031254 // GO:0016021 // integral to membrane // inferred from electronic annotation /// ENSMUST00000024791 // GO:0005576 // extracellular region // inferred from electronic annotation /// ENSMUST00000024791 // GO:0016020 // me…	NM_031254 // GO:0004872 // receptor activity // inferred from electronic annotation /// NM_031254 // GO:0004888 // transmembrane receptor activity // inferred from sequence or structural similarity /// ENSMUST00000024791 // GO:0004872 // receptor activity // inferred from electronic annotation /// ENSMUST00000024791 // GO:0004888 // transmembrane receptor activity // inferred from sequence or str…	10445781
10460237	0	2.49207	2.08434	1.90387	unc-93 homolog B1 (C. elegans)	Unc93b1	NM_019449 // GO:0002224 // toll-like receptor signaling pathway // inferred from mutant phenotype /// NM_019449 // GO:0019886 // antigen processing and presentation of exogenous peptide antigen via MHC class II // inferred from mutant phenotype /// ENSMUST00000041089 // GO:0002224 // toll-like receptor signaling pathway // inferred from mutant phenotype /// ENSMUST00000041089 // GO:0019886 // ant…	NM_019449 // GO:0005783 // endoplasmic reticulum // inferred from direct assay /// NM_019449 // GO:0016020 // membrane // inferred from electronic annotation /// NM_019449 // GO:0016021 // integral to membrane // inferred from electronic annotation /// ENSMUST00000041089 // GO:0005783 // endoplasmic reticulum // inferred from direct assay /// ENSMUST00000041089 // GO:0016020 // membrane // inferr…	NM_019449 // GO:0003674 // molecular_function // no biological data available /// ENSMUST00000041089 // GO:0003674 // molecular_function // no biological data available /// BC018388 // GO:0003674 // molecular_function // no biological data available	10460237
10404702	0	2.48936	1.60161	1.50973	glucosaminyl (N-acetyl) transferase 2, I-branching enzyme	Gcnt2		NM_023887 // GO:0005794 // Golgi apparatus // inferred from electronic annotation /// NM_023887 // GO:0016020 // membrane // inferred from electronic annotation /// NM_023887 // GO:0016021 // integral to membrane // inferred from electronic annotation /// NM_133219 // GO:0005794 // Golgi apparatus // inferred from electronic annotation /// NM_133219 // GO:0016020 // membrane // inferred from elec…	NM_023887 // GO:0008109 // N-acetyllactosaminide beta-1,6-N-acetylglucosaminyltransferase activity // inferred from electronic annotation /// NM_023887 // GO:0008375 // acetylglucosaminyltransferase activity // inferred from direct assay /// NM_023887 // GO:0016740 // transferase activity // inferred from electronic annotation /// NM_023887 // GO:0016757 // transferase activity, transferring glyc…	10404702
10534927	0	2.4771	1.26764	1.32871	paired immunoglobin-like type 2 receptor alpha	Pilra	NM_153510 // GO:0007165 // signal transduction // inferred from sequence or structural similarity /// ENSMUST00000058897 // GO:0007165 // signal transduction // inferred from sequence or structural similarity /// ENSMUST00000110980 // GO:0007165 // signal transduction // inferred from sequence or structural similarity /// AJ400844 // GO:0007165 // signal transduction // inferred from sequence or …	NM_153510 // GO:0016020 // membrane // inferred from electronic annotation /// NM_153510 // GO:0016021 // integral to membrane // inferred from electronic annotation /// ENSMUST00000058897 // GO:0016020 // membrane // inferred from electronic annotation /// ENSMUST00000058897 // GO:0016021 // integral to membrane // inferred from electronic annotation /// ENSMUST00000110980 // GO:0016020 // membr…	NM_153510 // GO:0004872 // receptor activity // inferred from electronic annotation /// NM_153510 // GO:0005515 // protein binding // inferred from sequence or structural similarity /// ENSMUST00000058897 // GO:0004872 // receptor activity // inferred from electronic annotation /// ENSMUST00000058897 // GO:0005515 // protein binding // inferred from sequence or structural similarity /// ENSMUST00…	10534927
10468722	0	2.47702	1.55719	1.46742	glial cell line derived neurotrophic factor family receptor alpha 1	Gfra1	NM_010279 // GO:0007169 // transmembrane receptor protein tyrosine kinase signaling pathway // traceable author statement /// NM_010279 // GO:0007399 // nervous system development // inferred from mutant phenotype /// NM_010279 // GO:0009653 // anatomical structure morphogenesis // traceable author statement /// ENSMUST00000026076 // GO:0007169 // transmembrane receptor protein tyrosine kinase si…	NM_010279 // GO:0005615 // extracellular space // inferred from reviewed computational analysis /// NM_010279 // GO:0016020 // membrane // inferred from electronic annotation /// NM_010279 // GO:0019898 // extrinsic to membrane // traceable author statement /// NM_010279 // GO:0031225 // anchored to membrane // inferred from electronic annotation /// ENSMUST00000026076 // GO:0005615 // extracellu…	NM_010279 // GO:0004872 // receptor activity // traceable author statement /// ENSMUST00000026076 // GO:0004872 // receptor activity // traceable author statement /// BC054378 // GO:0004872 // receptor activity // traceable author statement	10468722
10482814	0	2.47304	1.13386	1.31236	activin A receptor, type IC	Acvr1c	NM_001111030 // GO:0001701 // in utero embryonic development // inferred from mutant phenotype /// NM_001111030 // GO:0001834 // trophectodermal cell proliferation // not recorded /// NM_001111030 // GO:0006468 // protein amino acid phosphorylation // inferred from electronic annotation /// NM_001111030 // GO:0006915 // apoptosis // inferred from electronic annotation /// NM_001111030 // GO:00073…	NM_001111030 // GO:0009986 // cell surface // not recorded /// NM_001111030 // GO:0016020 // membrane // inferred from electronic annotation /// NM_001111030 // GO:0016021 // integral to membrane // inferred from electronic annotation /// NM_001033369 // GO:0009986 // cell surface // not recorded /// NM_001033369 // GO:0016020 // membrane // inferred from electronic annotation /// NM_001033369 //…	NM_001111030 // GO:0000166 // nucleotide binding // inferred from electronic annotation /// NM_001111030 // GO:0000287 // magnesium ion binding // inferred from electronic annotation /// NM_001111030 // GO:0004672 // protein kinase activity // inferred from electronic annotation /// NM_001111030 // GO:0004674 // protein serine/threonine kinase activity // inferred from electronic annotation /// N…	10482814
10556616	0	2.46872	1.42053	1.12597	transmembrane channel-like gene family 5	Tmc5		NM_001105252 // GO:0016020 // membrane // inferred from electronic annotation /// NM_001105252 // GO:0016021 // integral to membrane // inferred from electronic annotation /// NM_028930 // GO:0016020 // membrane // inferred from electronic annotation /// NM_028930 // GO:0016021 // integral to membrane // inferred from electronic annotation /// ENSMUST00000098088 // GO:0016020 // membrane // infer…		10556616
10483326	0	2.46377	2.4865	1.99457	sodium channel, voltage-gated, type IX, alpha	Scn9a	NM_018852 // GO:0006810 // transport // inferred from electronic annotation /// NM_018852 // GO:0006811 // ion transport // inferred from electronic annotation /// NM_018852 // GO:0006812 // cation transport // inferred from reviewed computational analysis /// NM_018852 // GO:0006814 // sodium ion transport // inferred from electronic annotation /// NM_018852 // GO:0006954 // inflammatory respons…	NM_018852 // GO:0001518 // voltage-gated sodium channel complex // inferred from electronic annotation /// NM_018852 // GO:0016020 // membrane // inferred from reviewed computational analysis /// NM_018852 // GO:0016021 // integral to membrane // inferred from reviewed computational analysis /// ENSMUST00000100063 // GO:0001518 // voltage-gated sodium channel complex // inferred from electronic a…	NM_018852 // GO:0005216 // ion channel activity // inferred from electronic annotation /// NM_018852 // GO:0005244 // voltage-gated ion channel activity // inferred from electronic annotation /// NM_018852 // GO:0005248 // voltage-gated sodium channel activity // inferred from electronic annotation /// NM_018852 // GO:0005261 // cation channel activity // inferred from reviewed computational anal…	10483326
10571344	0	2.46274	1.44278	1.29889	DNA segment, Chr 8, ERATO Doi 82, expressed	D8Ertd82e	NM_172911 // GO:0006468 // protein amino acid phosphorylation // inferred from electronic annotation /// ENSMUST00000110492 // GO:0006468 // protein amino acid phosphorylation // inferred from electronic annotation /// ENSMUST00000060045 // GO:0006468 // protein amino acid phosphorylation // inferred from electronic annotation /// BC089024 // GO:0006468 // protein amino acid phosphorylation // in…		NM_172911 // GO:0000166 // nucleotide binding // inferred from electronic annotation /// NM_172911 // GO:0004672 // protein kinase activity // inferred from electronic annotation /// NM_172911 // GO:0004713 // protein tyrosine kinase activity // inferred from electronic annotation /// NM_172911 // GO:0004715 // non-membrane spanning protein tyrosine kinase activity // inferred from electronic ann…	10571344
10562637	0	2.46068	1.2933	1.32829	cyclin B1	Ccnb1	BC085238 // GO:0000910 // cytokinesis // inferred from reviewed computational analysis /// BC085238 // GO:0006468 // protein amino acid phosphorylation // inferred from direct assay /// BC085238 // GO:0007049 // cell cycle // inferred from reviewed computational analysis /// BC085238 // GO:0007067 // mitosis // inferred from reviewed computational analysis /// BC085238 // GO:0051301 // cell divis…	BC085238 // GO:0005634 // nucleus // inferred from direct assay /// BC085238 // GO:0005634 // nucleus // inferred from sequence or structural similarity /// BC085238 // GO:0005634 // nucleus // inferred from reviewed computational analysis /// BC085238 // GO:0005737 // cytoplasm // inferred from electronic annotation /// BC085238 // GO:0005634 // nucleus // inferred from direct assay /// BC085238…	BC085238 // GO:0005515 // protein binding // inferred from physical interaction /// BC085238 // GO:0016301 // kinase activity // inferred from direct assay /// BC085238 // GO:0016538 // cyclin-dependent protein kinase regulator activity // inferred from reviewed computational analysis /// BC085238 // GO:0005515 // protein binding // inferred from physical interaction /// BC085238 // GO:0016301 //…	10562637
10536483	0	2.45599	1.38966	2.56561	testis derived transcript	Tes			NM_207176 // GO:0008270 // zinc ion binding // inferred from electronic annotation /// NM_207176 // GO:0046872 // metal ion binding // inferred from electronic annotation /// ENSMUST00000115467 // GO:0008270 // zinc ion binding // inferred from electronic annotation /// ENSMUST00000115467 // GO:0046872 // metal ion binding // inferred from electronic annotation /// BC003808 // GO:0008270 // zinc …	10536483
10560709	0	2.45121	2.04049	1.5909	poliovirus receptor	Pvr	NM_027514 // GO:0016337 // cell-cell adhesion // inferred from direct assay /// NM_027514 // GO:0016477 // cell migration // inferred from direct assay /// ENSMUST00000043517 // GO:0016337 // cell-cell adhesion // inferred from direct assay /// ENSMUST00000043517 // GO:0016477 // cell migration // inferred from direct assay /// BC013673 // GO:0016337 // cell-cell adhesion // inferred from direct …	NM_027514 // GO:0005575 // cellular_component // no biological data available /// NM_027514 // GO:0016020 // membrane // inferred from electronic annotation /// NM_027514 // GO:0016021 // integral to membrane // inferred from electronic annotation /// ENSMUST00000043517 // GO:0005575 // cellular_component // no biological data available /// ENSMUST00000043517 // GO:0016020 // membrane // inferred…	NM_027514 // GO:0004872 // receptor activity // inferred from electronic annotation /// NM_027514 // GO:0005515 // protein binding // inferred from physical interaction /// ENSMUST00000043517 // GO:0004872 // receptor activity // inferred from electronic annotation /// ENSMUST00000043517 // GO:0005515 // protein binding // inferred from physical interaction /// BC013673 // GO:0004872 // receptor …	10560709
10594774	0	2.44931	1.24228	1.48259	cyclin B2	Ccnb2	NM_007630 // GO:0007049 // cell cycle // inferred from electronic annotation /// NM_007630 // GO:0007067 // mitosis // inferred from electronic annotation /// NM_007630 // GO:0051301 // cell division // inferred from electronic annotation /// NM_007630 // GO:0051726 // regulation of cell cycle // inferred from electronic annotation /// ENSMUST00000034742 // GO:0007049 // cell cycle // inferred fr…	NM_007630 // GO:0005634 // nucleus // inferred from electronic annotation /// ENSMUST00000034742 // GO:0005634 // nucleus // inferred from electronic annotation /// BC008247 // GO:0005634 // nucleus // inferred from electronic annotation	NM_007630 // GO:0016538 // cyclin-dependent protein kinase regulator activity // inferred from electronic annotation /// ENSMUST00000034742 // GO:0016538 // cyclin-dependent protein kinase regulator activity // inferred from electronic annotation /// BC008247 // GO:0016538 // cyclin-dependent protein kinase regulator activity // inferred from electronic annotation	10594774
10404061	0	2.43482	0.971936	1.40958	histone cluster 1, H2bb | histone cluster 1, H2be | histone cluster 1, H2bg | H2b histone family, member A | H2b histone family member | histone cluster 1, H2bc	Hist1h2bb|Hist1h2be|Hist1h2bg|RP23-38E20.1|LOC665622|Hist1h2bc	NM_175664 // GO:0006334 // nucleosome assembly // inferred from electronic annotation /// ENSMUST00000099703 // GO:0006334 // nucleosome assembly // inferred from reviewed computational analysis /// ENSMUST00000099703 // GO:0051276 // chromosome organization and biogenesis // inferred from reviewed computational analysis /// ENSMUST00000099703 // GO:0006334 // nucleosome assembly // inferred from…	NM_175664 // GO:0000786 // nucleosome // inferred from electronic annotation /// NM_175664 // GO:0005634 // nucleus // inferred from electronic annotation /// NM_175664 // GO:0005694 // chromosome // inferred from electronic annotation /// ENSMUST00000099703 // GO:0000786 // nucleosome // inferred from reviewed computational analysis /// ENSMUST00000099703 // GO:0005634 // nucleus // inferred fro…	NM_175664 // GO:0003677 // DNA binding // inferred from electronic annotation /// ENSMUST00000099703 // GO:0003677 // DNA binding // inferred from reviewed computational analysis /// ENSMUST00000099703 // GO:0003677 // DNA binding // inferred from electronic annotation /// ENSMUST00000099703 // GO:0003674 // molecular_function // no biological data available /// BC116853 // GO:0003677 // DNA bind…	10404061
10561702	0	2.43252	1.73286	1.71084	potassium inwardly-rectifying channel, subfamily K, member 6	Kcnk6	NM_001033525 // GO:0006810 // transport // inferred from electronic annotation /// NM_001033525 // GO:0006811 // ion transport // inferred from electronic annotation /// NM_001033525 // GO:0006813 // potassium ion transport // inferred from reviewed computational analysis /// NM_001033525 // GO:0015671 // oxygen transport // inferred from reviewed computational analysis /// ENSMUST00000085818 // …	NM_001033525 // GO:0016020 // membrane // inferred from reviewed computational analysis /// NM_001033525 // GO:0016021 // integral to membrane // inferred from reviewed computational analysis /// ENSMUST00000085818 // GO:0016020 // membrane // inferred from reviewed computational analysis /// ENSMUST00000085818 // GO:0016021 // integral to membrane // inferred from reviewed computational analysis…	NM_001033525 // GO:0005216 // ion channel activity // inferred from reviewed computational analysis /// NM_001033525 // GO:0005267 // potassium channel activity // inferred from reviewed computational analysis /// ENSMUST00000085818 // GO:0005216 // ion channel activity // inferred from reviewed computational analysis /// ENSMUST00000085818 // GO:0005267 // potassium channel activity // inferred …	10561702
10488147	0	2.42838	1.121	1.11183	fibronectin leucine rich transmembrane protein 3 | similar to fibronectin leucine rich transmembrane protein 3	Flrt3|LOC100048721		NM_178382 // GO:0016021 // integral to membrane // inferred from electronic annotation /// BC052043 // GO:0016021 // integral to membrane // inferred from electronic annotation /// ENSMUST00000099301 // GO:0016021 // integral to membrane // inferred from electronic annotation /// ENSMUST00000056760 // GO:0016021 // integral to membrane // inferred from electronic annotation /// ENSMUST00000110057…		10488147
10375443	0	2.41791	1.49829	1.52956	hepatitis A virus cellular receptor 2	Havcr2	NM_134250 // GO:0006468 // protein amino acid phosphorylation // inferred from reviewed computational analysis /// ENSMUST00000020668 // GO:0006468 // protein amino acid phosphorylation // inferred from reviewed computational analysis /// AF450241 // GO:0006468 // protein amino acid phosphorylation // inferred from reviewed computational analysis	NM_134250 // GO:0016020 // membrane // inferred from electronic annotation /// NM_134250 // GO:0016021 // integral to membrane // inferred from electronic annotation /// ENSMUST00000020668 // GO:0016020 // membrane // inferred from electronic annotation /// ENSMUST00000020668 // GO:0016021 // integral to membrane // inferred from electronic annotation /// AF450241 // GO:0016020 // membrane // inf…	NM_134250 // GO:0004672 // protein kinase activity // inferred from reviewed computational analysis /// NM_134250 // GO:0004872 // receptor activity // inferred from electronic annotation /// NM_134250 // GO:0005524 // ATP binding // inferred from reviewed computational analysis /// ENSMUST00000020668 // GO:0004672 // protein kinase activity // inferred from reviewed computational analysis /// EN…	10375443
10411373	0	2.41619	1.87992	1.9529	hexosaminidase B	Hexb	NM_010422 // GO:0001501 // skeletal development // inferred from genetic interaction /// NM_010422 // GO:0005975 // carbohydrate metabolic process // inferred from electronic annotation /// NM_010422 // GO:0006687 // glycosphingolipid metabolic process // inferred from mutant phenotype /// NM_010422 // GO:0006689 // ganglioside catabolic process // inferred from mutant phenotype /// NM_010422 // …	NM_010422 // GO:0001669 // acrosome // inferred from direct assay /// NM_010422 // GO:0005764 // lysosome // inferred from direct assay /// NM_010422 // GO:0016020 // membrane // inferred from direct assay /// ENSMUST00000022169 // GO:0001669 // acrosome // inferred from direct assay /// ENSMUST00000022169 // GO:0005764 // lysosome // inferred from direct assay /// ENSMUST00000022169 // GO:001602…	NM_010422 // GO:0003824 // catalytic activity // inferred from electronic annotation /// NM_010422 // GO:0004563 // beta-N-acetylhexosaminidase activity // inferred from direct assay /// NM_010422 // GO:0004563 // beta-N-acetylhexosaminidase activity // inferred from genetic interaction /// NM_010422 // GO:0004563 // beta-N-acetylhexosaminidase activity // inferred from mutant phenotype /// NM_01…	10411373
10438445	0	2.40658	1.61782	1.89769	kelch-like 6 (Drosophila)	Klhl6			NM_183390 // GO:0005515 // protein binding // inferred from electronic annotation /// ENSMUST00000058839 // GO:0005515 // protein binding // inferred from electronic annotation /// BC100568 // GO:0005515 // protein binding // inferred from electronic annotation	10438445
10394471	0	2.40273	1.37981	1.56048	syndecan 1	Sdc1		NM_011519 // GO:0009986 // cell surface // inferred from direct assay /// NM_011519 // GO:0016020 // membrane // inferred from electronic annotation /// NM_011519 // GO:0016021 // integral to membrane // inferred from reviewed computational analysis /// ENSMUST00000020911 // GO:0009986 // cell surface // inferred from direct assay /// ENSMUST00000020911 // GO:0016020 // membrane // inferred from …	NM_011519 // GO:0008092 // cytoskeletal protein binding // inferred from electronic annotation /// ENSMUST00000020911 // GO:0008092 // cytoskeletal protein binding // inferred from electronic annotation /// BC010560 // GO:0008092 // cytoskeletal protein binding // inferred from electronic annotation	10394471
10405211	0	2.39832	2.09682	1.62581	growth arrest and DNA-damage-inducible 45 gamma	Gadd45g	NM_011817 // GO:0000186 // activation of MAPKK activity // inferred from direct assay /// NM_011817 // GO:0006469 // negative regulation of protein kinase activity // inferred from direct assay /// NM_011817 // GO:0006915 // apoptosis // inferred from electronic annotation /// NM_011817 // GO:0007275 // multicellular organismal development // inferred from electronic annotation /// NM_011817 // G…	NM_011817 // GO:0005634 // nucleus // traceable author statement /// ENSMUST00000021903 // GO:0005634 // nucleus // traceable author statement /// BC001989 // GO:0005634 // nucleus // traceable author statement	NM_011817 // GO:0005515 // protein binding // inferred from physical interaction /// ENSMUST00000021903 // GO:0005515 // protein binding // inferred from physical interaction /// BC001989 // GO:0005515 // protein binding // inferred from physical interaction	10405211
10461558	0	2.3919	1.49511	1.34278	solute carrier family 15, member 3	Slc15a3	NM_023044 // GO:0006810 // transport // inferred from electronic annotation /// NM_023044 // GO:0006857 // oligopeptide transport // inferred from reviewed computational analysis /// NM_023044 // GO:0015031 // protein transport // inferred from electronic annotation /// ENSMUST00000025646 // GO:0006810 // transport // inferred from electronic annotation /// ENSMUST00000025646 // GO:0006857 // oli…	NM_023044 // GO:0005764 // lysosome // inferred from electronic annotation /// NM_023044 // GO:0016020 // membrane // inferred from reviewed computational analysis /// NM_023044 // GO:0016021 // integral to membrane // inferred from reviewed computational analysis /// ENSMUST00000025646 // GO:0005764 // lysosome // inferred from electronic annotation /// ENSMUST00000025646 // GO:0016020 // membra…	NM_023044 // GO:0005215 // transporter activity // inferred from reviewed computational analysis /// NM_023044 // GO:0015198 // oligopeptide transporter activity // inferred from electronic annotation /// NM_023044 // GO:0015293 // symporter activity // inferred from electronic annotation /// ENSMUST00000025646 // GO:0005215 // transporter activity // inferred from reviewed computational analysis…	10461558
10542414	0	2.39168	1.21364	1.40362	protein tyrosine phosphatase, receptor type, O	Ptpro	NM_011216 // GO:0006470 // protein amino acid dephosphorylation // inferred from reviewed computational analysis /// NM_011216 // GO:0007185 // transmembrane receptor protein tyrosine phosphatase signaling pathway // inferred from electronic annotation /// ENSMUST00000077115 // GO:0006470 // protein amino acid dephosphorylation // inferred from reviewed computational analysis /// ENSMUST000000771…	NM_011216 // GO:0005886 // plasma membrane // inferred from electronic annotation /// ENSMUST00000077115 // GO:0005886 // plasma membrane // inferred from electronic annotation /// BC052743 // GO:0005886 // plasma membrane // inferred from electronic annotation /// ENSMUST00000095376 // GO:0005886 // plasma membrane // inferred from electronic annotation	NM_011216 // GO:0004725 // protein tyrosine phosphatase activity // inferred from electronic annotation /// NM_011216 // GO:0004872 // receptor activity // inferred from electronic annotation /// ENSMUST00000077115 // GO:0004725 // protein tyrosine phosphatase activity // inferred from electronic annotation /// ENSMUST00000077115 // GO:0004872 // receptor activity // inferred from electronic anno…	10542414
10414315	0	2.39157	1.22091	1.61585	cyclin-dependent kinase inhibitor 3	Cdkn3	BC049694 // GO:0007050 // cell cycle arrest // not recorded /// ENSMUST00000067426 // GO:0007050 // cell cycle arrest // not recorded	BC049694 // GO:0005575 // cellular_component // no biological data available /// ENSMUST00000067426 // GO:0005575 // cellular_component // no biological data available	BC049694 // GO:0004722 // protein serine/threonine phosphatase activity // not recorded /// BC049694 // GO:0004725 // protein tyrosine phosphatase activity // not recorded /// BC049694 // GO:0016301 // kinase activity // inferred from electronic annotation /// ENSMUST00000067426 // GO:0004722 // protein serine/threonine phosphatase activity // not recorded /// ENSMUST00000067426 // GO:0004725 // …	10414315
10427235	0	2.38508	1.69162	1.54065	proline rich 13	Prr13				10427235
10537410	0	2.37919	1.43178	1.33434	thromboxane A synthase 1, platelet	Tbxas1	NM_011539 // GO:0001516 // prostaglandin biosynthetic process // inferred from electronic annotation /// NM_011539 // GO:0006633 // fatty acid biosynthetic process // inferred from electronic annotation /// NM_011539 // GO:0008610 // lipid biosynthetic process // inferred from electronic annotation /// ENSMUST00000003017 // GO:0001516 // prostaglandin biosynthetic process // inferred from electro…	NM_011539 // GO:0005792 // microsome // inferred from direct assay /// NM_011539 // GO:0016020 // membrane // inferred from electronic annotation /// NM_011539 // GO:0016021 // integral to membrane // inferred from reviewed computational analysis /// ENSMUST00000003017 // GO:0005792 // microsome // inferred from direct assay /// ENSMUST00000003017 // GO:0016020 // membrane // inferred from electr…	NM_011539 // GO:0004497 // monooxygenase activity // inferred from electronic annotation /// NM_011539 // GO:0004796 // thromboxane-A synthase activity // inferred from mutant phenotype /// NM_011539 // GO:0005506 // iron ion binding // inferred from electronic annotation /// NM_011539 // GO:0009055 // electron carrier activity // inferred from electronic annotation /// NM_011539 // GO:0016491 //…	10537410
10527441	0	2.37286	1.99186	2.41117	actin related protein 2/3 complex, subunit 1B	Arpc1b		NM_023142 // GO:0005737 // cytoplasm // inferred from electronic annotation /// NM_023142 // GO:0005856 // cytoskeleton // inferred from electronic annotation /// NM_023142 // GO:0005885 // Arp2/3 protein complex // traceable author statement /// NM_023142 // GO:0042995 // cell projection // inferred from electronic annotation /// ENSMUST00000085679 // GO:0005737 // cytoplasm // inferred from ele…	NM_023142 // GO:0003779 // actin binding // inferred from electronic annotation /// ENSMUST00000085679 // GO:0003779 // actin binding // inferred from electronic annotation /// BC092051 // GO:0003779 // actin binding // inferred from electronic annotation /// ENSMUST00000110660 // GO:0003779 // actin binding // inferred from electronic annotation	10527441
10360040	0	2.36901	1.93446	1.98836	Fc receptor, IgG, low affinity III	Fcgr3	NM_010188 // GO:0001788 // antibody-dependent cellular cytotoxicity // inferred from mutant phenotype /// NM_010188 // GO:0001798 // positive regulation of type IIa hypersensitivity // inferred from mutant phenotype /// NM_010188 // GO:0001805 // positive regulation of type III hypersensitivity // inferred from mutant phenotype /// NM_010188 // GO:0001812 // positive regulation of type I hypersen…	NM_010188 // GO:0005615 // extracellular space // inferred from reviewed computational analysis /// NM_010188 // GO:0016020 // membrane // inferred from electronic annotation /// NM_010188 // GO:0016021 // integral to membrane // inferred from reviewed computational analysis /// ENSMUST00000027964 // GO:0005615 // extracellular space // inferred from reviewed computational analysis /// ENSMUST000…	NM_010188 // GO:0004872 // receptor activity // inferred from electronic annotation /// NM_010188 // GO:0019770 // IgG receptor activity // inferred from mutant phenotype /// NM_010188 // GO:0019864 // IgG binding // inferred from mutant phenotype /// ENSMUST00000027964 // GO:0004872 // receptor activity // inferred from electronic annotation /// ENSMUST00000027964 // GO:0019770 // IgG receptor a…	10360040
10487480	0	2.36337	1.16097	1.37545	budding uninhibited by benzimidazoles 1 homolog (S. cerevisiae)	Bub1	NM_001113179 // GO:0006468 // protein amino acid phosphorylation // inferred from electronic annotation /// NM_001113179 // GO:0007049 // cell cycle // inferred from electronic annotation /// NM_001113179 // GO:0007067 // mitosis // inferred from electronic annotation /// NM_001113179 // GO:0051301 // cell division // inferred from electronic annotation /// NM_009772 // GO:0006468 // protein amin…	NM_001113179 // GO:0000775 // chromosome, pericentric region // inferred from direct assay /// NM_001113179 // GO:0000776 // kinetochore // inferred from direct assay /// NM_001113179 // GO:0000780 // condensed nuclear chromosome, pericentric region // inferred from direct assay /// NM_001113179 // GO:0005634 // nucleus // inferred from electronic annotation /// NM_009772 // GO:0000775 // chromos…	NM_001113179 // GO:0000166 // nucleotide binding // inferred from electronic annotation /// NM_001113179 // GO:0004672 // protein kinase activity // inferred from electronic annotation /// NM_001113179 // GO:0004674 // protein serine/threonine kinase activity // inferred from electronic annotation /// NM_001113179 // GO:0005524 // ATP binding // inferred from electronic annotation /// NM_00111317…	10487480
10351623	0	2.35445	1.58215	1.60246	F11 receptor	F11r	NM_172647 // GO:0007155 // cell adhesion // inferred from direct assay /// NM_172647 // GO:0030855 // epithelial cell differentiation // inferred from direct assay /// ENSMUST00000043839 // GO:0007155 // cell adhesion // inferred from direct assay /// ENSMUST00000043839 // GO:0030855 // epithelial cell differentiation // inferred from direct assay /// BC021876 // GO:0007155 // cell adhesion // in…	NM_172647 // GO:0005923 // tight junction // inferred from mutant phenotype /// NM_172647 // GO:0016020 // membrane // inferred from electronic annotation /// NM_172647 // GO:0016021 // integral to membrane // inferred from electronic annotation /// NM_172647 // GO:0030054 // cell junction // inferred from electronic annotation /// ENSMUST00000043839 // GO:0005923 // tight junction // inferred fr…	NM_172647 // GO:0005515 // protein binding // inferred from physical interaction /// ENSMUST00000043839 // GO:0005515 // protein binding // inferred from physical interaction /// BC021876 // GO:0005515 // protein binding // inferred from physical interaction	10351623
10516765	0	2.35322	1.72452	1.0737	serine incorporator 2 | hypothetical protein LOC100044221	Serinc2|LOC100044221		NM_172702 // GO:0016020 // membrane // inferred from electronic annotation /// NM_172702 // GO:0016021 // integral to membrane // inferred from reviewed computational analysis /// BC031720 // GO:0016020 // membrane // inferred from electronic annotation /// BC031720 // GO:0016021 // integral to membrane // inferred from reviewed computational analysis /// ENSMUST00000105996 // GO:0016020 // membr…		10516765
10466521	0	2.35222	1.60753	1.39526	glucosaminyl (N-acetyl) transferase 1, core 2	Gcnt1		NM_173442 // GO:0005794 // Golgi apparatus // inferred from electronic annotation /// NM_173442 // GO:0016020 // membrane // inferred from electronic annotation /// NM_173442 // GO:0016021 // integral to membrane // inferred from reviewed computational analysis /// NM_010265 // GO:0005794 // Golgi apparatus // inferred from electronic annotation /// NM_010265 // GO:0016020 // membrane // inferred…	NM_173442 // GO:0003829 // beta-1,3-galactosyl-O-glycosyl-glycoprotein beta-1,6-N-acetylglucosaminyltransferase activity // inferred from electronic annotation /// NM_173442 // GO:0008375 // acetylglucosaminyltransferase activity // inferred from electronic annotation /// NM_173442 // GO:0016740 // transferase activity // inferred from electronic annotation /// NM_173442 // GO:0016757 // transfer…	10466521
10452613	0	2.35205	1.40705	1.05352	Rho GTPase activating protein 28	Arhgap28	NM_172964 // GO:0007165 // signal transduction // inferred from electronic annotation /// ENSMUST00000024840 // GO:0007165 // signal transduction // inferred from electronic annotation /// BC066788 // GO:0007165 // signal transduction // inferred from electronic annotation /// ENSMUST00000112687 // GO:0007165 // signal transduction // inferred from electronic annotation	NM_172964 // GO:0005622 // intracellular // inferred from electronic annotation /// ENSMUST00000024840 // GO:0005622 // intracellular // inferred from electronic annotation /// BC066788 // GO:0005622 // intracellular // inferred from electronic annotation /// ENSMUST00000112687 // GO:0005622 // intracellular // inferred from electronic annotation	NM_172964 // GO:0005096 // GTPase activator activity // inferred from electronic annotation /// ENSMUST00000024840 // GO:0005096 // GTPase activator activity // inferred from electronic annotation /// BC066788 // GO:0005096 // GTPase activator activity // inferred from electronic annotation /// ENSMUST00000112687 // GO:0005096 // GTPase activator activity // inferred from electronic annotation	10452613
10442069	0	2.34659	1.62442	1.46596	limb expression 1 homolog (chicken)	Lix1	NM_025681 // GO:0008150 // biological_process // no biological data available /// ENSMUST00000115576 // GO:0008150 // biological_process // no biological data available /// BC052700 // GO:0008150 // biological_process // no biological data available /// ENSMUST00000097389 // GO:0008150 // biological_process // no biological data available	NM_025681 // GO:0005575 // cellular_component // no biological data available /// ENSMUST00000115576 // GO:0005575 // cellular_component // no biological data available /// BC052700 // GO:0005575 // cellular_component // no biological data available /// ENSMUST00000097389 // GO:0005575 // cellular_component // no biological data available	NM_025681 // GO:0003674 // molecular_function // no biological data available /// ENSMUST00000115576 // GO:0003674 // molecular_function // no biological data available /// BC052700 // GO:0003674 // molecular_function // no biological data available /// ENSMUST00000097389 // GO:0003674 // molecular_function // no biological data available	10442069
10471535	0	2.33749	1.15019	1.2486	RIKEN cDNA 9130404D14 gene	9130404D14Rik				10471535
10551347	0	2.33714	2.14239	2.07992	biliverdin reductase B (flavin reductase (NADPH))	Blvrb	NM_144923 // GO:0008152 // metabolic process // inferred from electronic annotation /// NM_144923 // GO:0044237 // cellular metabolic process // inferred from electronic annotation /// ENSMUST00000037399 // GO:0008152 // metabolic process // inferred from electronic annotation /// ENSMUST00000037399 // GO:0044237 // cellular metabolic process // inferred from electronic annotation /// BC006617 //…	NM_144923 // GO:0005737 // cytoplasm // inferred from electronic annotation /// ENSMUST00000037399 // GO:0005737 // cytoplasm // inferred from electronic annotation /// BC006617 // GO:0005737 // cytoplasm // inferred from electronic annotation /// ENSMUST00000108358 // GO:0005737 // cytoplasm // inferred from electronic annotation /// ENSMUST00000108357 // GO:0005737 // cytoplasm // inferred from…	NM_144923 // GO:0003824 // catalytic activity // inferred from reviewed computational analysis /// NM_144923 // GO:0003959 // NADPH dehydrogenase activity // inferred from reviewed computational analysis /// NM_144923 // GO:0004074 // biliverdin reductase activity // inferred from reviewed computational analysis /// NM_144923 // GO:0005488 // binding // inferred from electronic annotation /// NM_…	10551347
10585398	0	2.33652	1.4992	2.31074	gliomedin	Gldn	NM_177350 // GO:0006817 // phosphate transport // inferred from electronic annotation /// NM_177350 // GO:0007275 // multicellular organismal development // inferred from electronic annotation /// NM_177350 // GO:0007399 // nervous system development // inferred from electronic annotation /// NM_177350 // GO:0008150 // biological_process // no biological data available /// NM_177350 // GO:0030154…	NM_177350 // GO:0005575 // cellular_component // no biological data available /// NM_177350 // GO:0005737 // cytoplasm // inferred from electronic annotation /// NM_177350 // GO:0016020 // membrane // inferred from electronic annotation /// NM_177350 // GO:0016021 // integral to membrane // inferred from electronic annotation /// ENSMUST00000056740 // GO:0005575 // cellular_component // no biolog…	NM_177350 // GO:0003674 // molecular_function // no biological data available /// ENSMUST00000056740 // GO:0003674 // molecular_function // no biological data available /// AF548022 // GO:0003674 // molecular_function // no biological data available	10585398
10398075	0	2.33399	2.0443	1.82526	serine (or cysteine) peptidase inhibitor, clade A, member 3N	Serpina3n	NM_009252 // GO:0006953 // acute-phase response // inferred from electronic annotation /// NM_009252 // GO:0008150 // biological_process // no biological data available /// ENSMUST00000021506 // GO:0006953 // acute-phase response // inferred from electronic annotation /// ENSMUST00000021506 // GO:0008150 // biological_process // no biological data available /// M64086 // GO:0006953 // acute-phase…	NM_009252 // GO:0005576 // extracellular region // inferred from electronic annotation /// NM_009252 // GO:0005615 // extracellular space // inferred from reviewed computational analysis /// ENSMUST00000021506 // GO:0005576 // extracellular region // inferred from electronic annotation /// ENSMUST00000021506 // GO:0005615 // extracellular space // inferred from reviewed computational analysis ///…	NM_009252 // GO:0004866 // endopeptidase inhibitor activity // inferred from electronic annotation /// NM_009252 // GO:0004867 // serine-type endopeptidase inhibitor activity // inferred from electronic annotation /// ENSMUST00000021506 // GO:0004866 // endopeptidase inhibitor activity // inferred from electronic annotation /// ENSMUST00000021506 // GO:0004867 // serine-type endopeptidase inhibit…	10398075
10351477	0	2.33224	1.55395	1.43705	SH2 domain protein 1B1	Sh2d1b1	NM_012009 // GO:0002769 // natural killer cell inhibitory signaling pathway // inferred from mutant phenotype /// NM_012009 // GO:0018108 // peptidyl-tyrosine phosphorylation // inferred from direct assay /// NM_012009 // GO:0032689 // negative regulation of interferon-gamma production // inferred from mutant phenotype /// NM_012009 // GO:0045953 // negative regulation of natural killer cell medi…	NM_012009 // GO:0005575 // cellular_component // no biological data available /// ENSMUST00000027984 // GO:0005575 // cellular_component // no biological data available /// BC117508 // GO:0005575 // cellular_component // no biological data available	NM_012009 // GO:0001784 // phosphotyrosine binding // inferred from direct assay /// NM_012009 // GO:0005515 // protein binding // inferred from physical interaction /// ENSMUST00000027984 // GO:0001784 // phosphotyrosine binding // inferred from direct assay /// ENSMUST00000027984 // GO:0005515 // protein binding // inferred from physical interaction /// BC117508 // GO:0001784 // phosphotyrosine…	10351477
10425321	0	2.32924	2.20535	1.75672	apolipoprotein B editing complex 3	Apobec3		NM_030255 // GO:0005634 // nucleus // inferred from electronic annotation /// NM_030255 // GO:0005737 // cytoplasm // inferred from electronic annotation /// ENSMUST00000023054 // GO:0005634 // nucleus // inferred from electronic annotation /// ENSMUST00000023054 // GO:0005737 // cytoplasm // inferred from electronic annotation /// BC003314 // GO:0005634 // nucleus // inferred from electronic ann…	NM_030255 // GO:0008270 // zinc ion binding // inferred from reviewed computational analysis /// NM_030255 // GO:0016787 // hydrolase activity // inferred from reviewed computational analysis /// NM_030255 // GO:0016814 // hydrolase activity, acting on carbon-nitrogen (but not peptide) bonds, in cyclic amidines // inferred from electronic annotation /// NM_030255 // GO:0046872 // metal ion bindin…	10425321
10528804	0	2.31921	1.68319	1.62081	RIKEN cDNA 5031410I06 gene | spermatogenesis associated glutamate (E)-rich protein 4a | RIKEN cDNA 4930572O03 gene	5031410I06Rik|Speer4a|4930572O03Rik	NM_029376 // GO:0008150 // biological_process // no biological data available /// ENSMUST00000079447 // GO:0008150 // biological_process // no biological data available /// ENSMUST00000079447 // GO:0008150 // biological_process // no biological data available /// ENSMUST00000079447 // GO:0008150 // biological_process // no biological data available	NM_029376 // GO:0005575 // cellular_component // no biological data available /// ENSMUST00000079447 // GO:0005575 // cellular_component // no biological data available /// ENSMUST00000079447 // GO:0005575 // cellular_component // no biological data available /// ENSMUST00000079447 // GO:0005575 // cellular_component // no biological data available	NM_029376 // GO:0003674 // molecular_function // no biological data available /// ENSMUST00000079447 // GO:0003674 // molecular_function // no biological data available /// ENSMUST00000079447 // GO:0003674 // molecular_function // no biological data available /// ENSMUST00000079447 // GO:0003674 // molecular_function // no biological data available	10528804
10604763	0	2.31726	1.97877	2.3192	actin related protein 2/3 complex, subunit 1B	Arpc1b		BC092051 // GO:0005737 // cytoplasm // inferred from electronic annotation /// BC092051 // GO:0005856 // cytoskeleton // inferred from electronic annotation /// BC092051 // GO:0005885 // Arp2/3 protein complex // traceable author statement /// BC092051 // GO:0042995 // cell projection // inferred from electronic annotation	BC092051 // GO:0003779 // actin binding // inferred from electronic annotation	10604763
10463189	0	2.31074	1.80279	1.40337	ankyrin repeat domain 2 (stretch responsive muscle)	Ankrd2		NM_020033 // GO:0005634 // nucleus // non-traceable author statement /// NM_020033 // GO:0030017 // sarcomere // inferred from direct assay /// NM_020033 // GO:0031674 // I band // inferred from direct assay /// ENSMUST00000026172 // GO:0005634 // nucleus // non-traceable author statement /// ENSMUST00000026172 // GO:0030017 // sarcomere // inferred from direct assay /// ENSMUST00000026172 // GO:…		10463189
10414537	0	2.31059	1.48558	1.60996	angiogenin, ribonuclease, RNase A family, 5 | ribonuclease, RNase A family 4	Ang|Rnase4	NM_007447 // GO:0001525 // angiogenesis // not recorded /// NM_007447 // GO:0007275 // multicellular organismal development // inferred from electronic annotation /// NM_007447 // GO:0007417 // central nervous system development // non-traceable author statement /// NM_007447 // GO:0017148 // negative regulation of translation // inferred from electronic annotation /// NM_007447 // GO:0030154 // …	NM_007447 // GO:0005576 // extracellular region // inferred from electronic annotation /// NM_007447 // GO:0005615 // extracellular space // inferred from reviewed computational analysis /// NM_007447 // GO:0030426 // growth cone // inferred from direct assay /// NM_007447 // GO:0032311 // angiogenin-PRI complex // not recorded /// NM_007447 // GO:0043025 // cell soma // inferred from direct assa…	NM_007447 // GO:0003676 // nucleic acid binding // inferred from electronic annotation /// NM_007447 // GO:0003723 // RNA binding // inferred by curator /// NM_007447 // GO:0004518 // nuclease activity // inferred from electronic annotation /// NM_007447 // GO:0004519 // endonuclease activity // inferred from electronic annotation /// NM_007447 // GO:0004522 // pancreatic ribonuclease activity //…	10414537
10450374	0	2.30662	0.989515	1.3286	DNA segment, Chr 17, human D6S56E 5	D17H6S56E-5		L78788 // GO:0019031 // viral envelope // inferred from electronic annotation /// BC027314 // GO:0019031 // viral envelope // inferred from electronic annotation		10450374
10423293	0	2.3058	1.18027	1.30334	myosin X	Myo10	NM_019472 // GO:0007010 // cytoskeleton organization and biogenesis // inferred from electronic annotation /// ENSMUST00000110457 // GO:0007010 // cytoskeleton organization and biogenesis // inferred from electronic annotation /// ENSMUST00000073021 // GO:0007010 // cytoskeleton organization and biogenesis // inferred from electronic annotation /// ENSMUST00000022882 // GO:0007010 // cytoskeleton…	NM_019472 // GO:0005856 // cytoskeleton // inferred from electronic annotation /// NM_019472 // GO:0016459 // myosin complex // inferred from reviewed computational analysis /// ENSMUST00000110457 // GO:0005856 // cytoskeleton // inferred from electronic annotation /// ENSMUST00000110457 // GO:0016459 // myosin complex // inferred from reviewed computational analysis /// ENSMUST00000073021 // GO:…	NM_019472 // GO:0000166 // nucleotide binding // inferred from electronic annotation /// NM_019472 // GO:0003774 // motor activity // inferred from reviewed computational analysis /// NM_019472 // GO:0003779 // actin binding // inferred from reviewed computational analysis /// NM_019472 // GO:0005524 // ATP binding // inferred from reviewed computational analysis /// ENSMUST00000110457 // GO:0000…	10423293
10495107	0	2.30542	1.63794	1.66318	adenosine A3 receptor	Adora3	NM_009631 // GO:0007165 // signal transduction // inferred from electronic annotation /// NM_009631 // GO:0007186 // G-protein coupled receptor protein signaling pathway // inferred from electronic annotation /// NM_009631 // GO:0007186 // G-protein coupled receptor protein signaling pathway // inferred from reviewed computational analysis /// ENSMUST00000000574 // GO:0007165 // signal transducti…	NM_009631 // GO:0005887 // integral to plasma membrane // inferred from mutant phenotype /// NM_009631 // GO:0016020 // membrane // inferred from electronic annotation /// NM_009631 // GO:0016021 // integral to membrane // inferred from electronic annotation /// ENSMUST00000000574 // GO:0005887 // integral to plasma membrane // inferred from mutant phenotype /// ENSMUST00000000574 // GO:0016020 /…	NM_009631 // GO:0001584 // rhodopsin-like receptor activity // inferred from electronic annotation /// NM_009631 // GO:0001609 // adenosine receptor activity, G-protein coupled // inferred from mutant phenotype /// NM_009631 // GO:0001609 // adenosine receptor activity, G-protein coupled // inferred from reviewed computational analysis /// NM_009631 // GO:0004871 // signal transducer activity // …	10495107
10515836	0	2.30324	1.27423	1.31158	cyclin B1	Ccnb1	BC085238 // GO:0000910 // cytokinesis // inferred from reviewed computational analysis /// BC085238 // GO:0006468 // protein amino acid phosphorylation // inferred from direct assay /// BC085238 // GO:0007049 // cell cycle // inferred from reviewed computational analysis /// BC085238 // GO:0007067 // mitosis // inferred from reviewed computational analysis /// BC085238 // GO:0051301 // cell divis…	BC085238 // GO:0005634 // nucleus // inferred from direct assay /// BC085238 // GO:0005634 // nucleus // inferred from sequence or structural similarity /// BC085238 // GO:0005634 // nucleus // inferred from reviewed computational analysis /// BC085238 // GO:0005737 // cytoplasm // inferred from electronic annotation	BC085238 // GO:0005515 // protein binding // inferred from physical interaction /// BC085238 // GO:0016301 // kinase activity // inferred from direct assay /// BC085238 // GO:0016538 // cyclin-dependent protein kinase regulator activity // inferred from reviewed computational analysis	10515836
10371959	0	2.30071	1.5847	1.50362	ELK3, member of ETS oncogene family	Elk3	NM_013508 // GO:0001525 // angiogenesis // inferred from mutant phenotype /// NM_013508 // GO:0006350 // transcription // inferred from electronic annotation /// NM_013508 // GO:0006355 // regulation of transcription, DNA-dependent // inferred from direct assay /// NM_013508 // GO:0009987 // cellular process // inferred from electronic annotation /// NM_013508 // GO:0042060 // wound healing // in…	NM_013508 // GO:0005634 // nucleus // inferred from direct assay /// ENSMUST00000008542 // GO:0005634 // nucleus // inferred from direct assay /// BC055735 // GO:0005634 // nucleus // inferred from direct assay /// ENSMUST00000105291 // GO:0005634 // nucleus // inferred from direct assay	NM_013508 // GO:0003677 // DNA binding // inferred from direct assay /// NM_013508 // GO:0003700 // transcription factor activity // inferred from direct assay /// NM_013508 // GO:0043565 // sequence-specific DNA binding // inferred from electronic annotation /// ENSMUST00000008542 // GO:0003677 // DNA binding // inferred from direct assay /// ENSMUST00000008542 // GO:0003700 // transcription fac…	10371959
10576034	0	2.29728	1.76627	1.88362	interferon regulatory factor 8	Irf8	NM_008320 // GO:0006350 // transcription // inferred from electronic annotation /// NM_008320 // GO:0006355 // regulation of transcription, DNA-dependent // traceable author statement /// NM_008320 // GO:0006955 // immune response // inferred from mutant phenotype /// NM_008320 // GO:0030099 // myeloid cell differentiation // inferred from mutant phenotype /// ENSMUST00000047737 // GO:0006350 // …	NM_008320 // GO:0005622 // intracellular // inferred from electronic annotation /// NM_008320 // GO:0005634 // nucleus // inferred from electronic annotation /// ENSMUST00000047737 // GO:0005622 // intracellular // inferred from electronic annotation /// ENSMUST00000047737 // GO:0005634 // nucleus // inferred from electronic annotation /// BC005450 // GO:0005622 // intracellular // inferred from …	NM_008320 // GO:0003677 // DNA binding // inferred from electronic annotation /// NM_008320 // GO:0003700 // transcription factor activity // traceable author statement /// ENSMUST00000047737 // GO:0003677 // DNA binding // inferred from electronic annotation /// ENSMUST00000047737 // GO:0003700 // transcription factor activity // traceable author statement /// BC005450 // GO:0003677 // DNA bindi…	10576034
10375145	0	2.29495	1.33741	1.64011	lymphocyte cytosolic protein 2	Lcp2	NM_010696 // GO:0045576 // mast cell activation // inferred from mutant phenotype /// NM_010696 // GO:0050663 // cytokine secretion // inferred from mutant phenotype /// ENSMUST00000052413 // GO:0045576 // mast cell activation // inferred from mutant phenotype /// ENSMUST00000052413 // GO:0050663 // cytokine secretion // inferred from mutant phenotype /// BC006948 // GO:0045576 // mast cell activ…	NM_010696 // GO:0005737 // cytoplasm // inferred from electronic annotation /// ENSMUST00000052413 // GO:0005737 // cytoplasm // inferred from electronic annotation /// BC006948 // GO:0005737 // cytoplasm // inferred from electronic annotation /// ENSMUST00000109329 // GO:0005737 // cytoplasm // inferred from electronic annotation	NM_010696 // GO:0005515 // protein binding // inferred from electronic annotation /// ENSMUST00000052413 // GO:0005515 // protein binding // inferred from electronic annotation /// BC006948 // GO:0005515 // protein binding // inferred from electronic annotation /// ENSMUST00000109329 // GO:0005515 // protein binding // inferred from electronic annotation	10375145
10379518	0	2.29443	2.3105	1.75622	chemokine (C-C motif) ligand 7	Ccl7	NM_013654 // GO:0006935 // chemotaxis // inferred from electronic annotation /// NM_013654 // GO:0006954 // inflammatory response // inferred from electronic annotation /// NM_013654 // GO:0006955 // immune response // inferred from electronic annotation /// NM_013654 // GO:0007165 // signal transduction // inferred from electronic annotation /// ENSMUST00000021011 // GO:0006935 // chemotaxis // …	NM_013654 // GO:0005576 // extracellular region // inferred from electronic annotation /// NM_013654 // GO:0005615 // extracellular space // inferred from reviewed computational analysis /// ENSMUST00000021011 // GO:0005576 // extracellular region // inferred from electronic annotation /// ENSMUST00000021011 // GO:0005615 // extracellular space // inferred from reviewed computational analysis ///…	NM_013654 // GO:0005125 // cytokine activity // inferred from electronic annotation /// NM_013654 // GO:0008009 // chemokine activity // inferred from electronic annotation /// NM_013654 // GO:0008201 // heparin binding // inferred from electronic annotation /// ENSMUST00000021011 // GO:0005125 // cytokine activity // inferred from electronic annotation /// ENSMUST00000021011 // GO:0008009 // che…	10379518
10459071	0	2.29019	1.34822	1.22055	RIKEN cDNA 2010002N04 gene	2010002N04Rik		NM_134133 // GO:0016020 // membrane // inferred from electronic annotation /// NM_134133 // GO:0016021 // integral to membrane // inferred from reviewed computational analysis /// ENSMUST00000042710 // GO:0016020 // membrane // inferred from electronic annotation /// ENSMUST00000042710 // GO:0016021 // integral to membrane // inferred from reviewed computational analysis /// AF313412 // GO:001602…		10459071
10381588	0	2.28326	1.79656	2.03377	granulin	Grn	NM_008175 // GO:0001835 // blastocyst hatching // inferred from direct assay /// NM_008175 // GO:0007566 // embryo implantation // inferred from direct assay /// NM_008175 // GO:0016042 // lipid catabolic process // inferred from reviewed computational analysis /// NM_008175 // GO:0050679 // positive regulation of epithelial cell proliferation // inferred from direct assay /// ENSMUST00000049460 …	NM_008175 // GO:0005576 // extracellular region // inferred from electronic annotation /// NM_008175 // GO:0005615 // extracellular space // inferred from direct assay /// NM_008175 // GO:0005739 // mitochondrion // inferred from direct assay /// ENSMUST00000049460 // GO:0005576 // extracellular region // inferred from electronic annotation /// ENSMUST00000049460 // GO:0005615 // extracellular sp…	NM_008175 // GO:0004623 // phospholipase A2 activity // inferred from reviewed computational analysis /// NM_008175 // GO:0005125 // cytokine activity // inferred from electronic annotation /// NM_008175 // GO:0005509 // calcium ion binding // inferred from reviewed computational analysis /// ENSMUST00000049460 // GO:0004623 // phospholipase A2 activity // inferred from reviewed computational ana…	10381588
10403978	0	2.26965	1.25988	1.46394	H2b histone family member | histone cluster 1, H2bk | histone cluster 1, H2bl | histone cluster 1, H2bj | histone cluster 1, H2bn | histone cluster 1, H2bm | histone cluster 1, H2bh | histone cluster 1, H2bf | similar to Hist1h2bj protein	LOC665622|Hist1h2bk|Hist1h2bl|Hist1h2bj|Hist1h2bn|Hist1h2bm|Hist1h2bh|Hist1h2bf|LOC100046213	NM_175665 // GO:0006334 // nucleosome assembly // inferred from electronic annotation /// NM_178199 // GO:0006334 // nucleosome assembly // inferred from electronic annotation /// NM_178198 // GO:0006334 // nucleosome assembly // inferred from electronic annotation /// NM_178201 // GO:0006334 // nucleosome assembly // inferred from electronic annotation /// NM_178200 // GO:0006334 // nucleosome a…	NM_175665 // GO:0000786 // nucleosome // inferred from electronic annotation /// NM_175665 // GO:0005634 // nucleus // inferred from electronic annotation /// NM_175665 // GO:0005694 // chromosome // inferred from electronic annotation /// NM_178199 // GO:0000786 // nucleosome // inferred from electronic annotation /// NM_178199 // GO:0005634 // nucleus // inferred from electronic annotation /// …	NM_175665 // GO:0003677 // DNA binding // inferred from electronic annotation /// NM_178199 // GO:0003677 // DNA binding // inferred from electronic annotation /// NM_178198 // GO:0003677 // DNA binding // inferred from electronic annotation /// NM_178201 // GO:0003677 // DNA binding // inferred from electronic annotation /// NM_178200 // GO:0003677 // DNA binding // inferred from electronic anno…	10403978
10425866	0	2.26641	1.80728	1.71651	parvin, gamma	Parvg	NM_022321 // GO:0007155 // cell adhesion // inferred from electronic annotation /// ENSMUST00000023074 // GO:0007155 // cell adhesion // inferred from electronic annotation /// BC011200 // GO:0007155 // cell adhesion // inferred from electronic annotation	NM_022321 // GO:0005737 // cytoplasm // inferred from electronic annotation /// NM_022321 // GO:0005856 // cytoskeleton // inferred from electronic annotation /// NM_022321 // GO:0030054 // cell junction // inferred from electronic annotation /// ENSMUST00000023074 // GO:0005737 // cytoplasm // inferred from electronic annotation /// ENSMUST00000023074 // GO:0005856 // cytoskeleton // inferred fr…	NM_022321 // GO:0003779 // actin binding // inferred from electronic annotation /// NM_022321 // GO:0005515 // protein binding // inferred from physical interaction /// ENSMUST00000023074 // GO:0003779 // actin binding // inferred from electronic annotation /// ENSMUST00000023074 // GO:0005515 // protein binding // inferred from physical interaction /// BC011200 // GO:0003779 // actin binding // …	10425866
10409278	0	2.25795	1.42119	1.73349	nuclear factor, interleukin 3, regulated | similar to NFIL3/E4BP4 transcription factor	Nfil3|LOC100046232	NM_017373 // GO:0006350 // transcription // inferred from electronic annotation /// NM_017373 // GO:0006355 // regulation of transcription, DNA-dependent // inferred from reviewed computational analysis /// NM_017373 // GO:0048511 // rhythmic process // inferred from electronic annotation /// BC031377 // GO:0006350 // transcription // inferred from electronic annotation /// BC031377 // GO:0006355…	NM_017373 // GO:0005575 // cellular_component // no biological data available /// NM_017373 // GO:0005634 // nucleus // inferred from electronic annotation /// BC031377 // GO:0005575 // cellular_component // no biological data available /// BC031377 // GO:0005634 // nucleus // inferred from electronic annotation /// ENSMUST00000071065 // GO:0005575 // cellular_component // no biological data avai…	NM_017373 // GO:0003674 // molecular_function // no biological data available /// NM_017373 // GO:0003677 // DNA binding // inferred from electronic annotation /// NM_017373 // GO:0003700 // transcription factor activity // inferred from electronic annotation /// NM_017373 // GO:0043565 // sequence-specific DNA binding // inferred from electronic annotation /// NM_017373 // GO:0046983 // protein …	10409278
10466888	0	2.25577	1.31726	1.22807	GLIS family zinc finger 3	Glis3	NM_175459 // GO:0000122 // negative regulation of transcription from RNA polymerase II promoter // inferred from direct assay /// NM_175459 // GO:0006350 // transcription // inferred from electronic annotation /// NM_175459 // GO:0006355 // regulation of transcription, DNA-dependent // inferred from electronic annotation /// NM_175459 // GO:0045944 // positive regulation of transcription from RNA…	NM_175459 // GO:0005622 // intracellular // inferred from electronic annotation /// NM_175459 // GO:0005634 // nucleus // inferred from electronic annotation /// NM_175459 // GO:0044428 // nuclear part // inferred from direct assay /// ENSMUST00000065113 // GO:0005622 // intracellular // inferred from electronic annotation /// ENSMUST00000065113 // GO:0005634 // nucleus // inferred from electroni…	NM_175459 // GO:0003676 // nucleic acid binding // inferred from electronic annotation /// NM_175459 // GO:0003677 // DNA binding // inferred from direct assay /// NM_175459 // GO:0003700 // transcription factor activity // inferred from direct assay /// NM_175459 // GO:0003704 // specific RNA polymerase II transcription factor activity // inferred from direct assay /// NM_175459 // GO:0008270 //…	10466888
10403948	0	2.25383	1.2879	1.47968	histone cluster 1, H2bn | histone cluster 1, H2bk | histone cluster 1, H2bl | histone cluster 1, H2bh | histone cluster 1, H2bj | histone cluster 1, H2bf | histone cluster 1, H2bm | histone cluster 1, H2bb | histone cluster 1, H2be | histone cluster 1, H2bg | H2b histone family, member A | H2b histone family member | histone cluster 1, H2bc | similar to Hist1h2bj protein	Hist1h2bn|Hist1h2bk|Hist1h2bl|Hist1h2bh|Hist1h2bj|Hist1h2bf|Hist1h2bm|Hist1h2bb|Hist1h2be|Hist1h2bg|RP23-38E20.1|LOC665622|Hist1h2bc|LOC100046213	NM_178201 // GO:0006334 // nucleosome assembly // inferred from electronic annotation /// NM_175665 // GO:0006334 // nucleosome assembly // inferred from electronic annotation /// NM_178199 // GO:0006334 // nucleosome assembly // inferred from electronic annotation /// NM_178197 // GO:0006334 // nucleosome assembly // inferred from electronic annotation /// NM_178198 // GO:0006334 // nucleosome a…	NM_178201 // GO:0000786 // nucleosome // inferred from electronic annotation /// NM_178201 // GO:0005634 // nucleus // inferred from electronic annotation /// NM_178201 // GO:0005694 // chromosome // inferred from electronic annotation /// NM_175665 // GO:0000786 // nucleosome // inferred from electronic annotation /// NM_175665 // GO:0005634 // nucleus // inferred from electronic annotation /// …	NM_178201 // GO:0003677 // DNA binding // inferred from electronic annotation /// NM_175665 // GO:0003677 // DNA binding // inferred from electronic annotation /// NM_178199 // GO:0003677 // DNA binding // inferred from electronic annotation /// NM_178197 // GO:0003677 // DNA binding // inferred from electronic annotation /// NM_178198 // GO:0003677 // DNA binding // inferred from electronic anno…	10403948
10512470	0	2.24784	1.98212	2.56789	CD72 antigen	Cd72		NM_001110320 // GO:0005886 // plasma membrane // inferred from electronic annotation /// NM_001110320 // GO:0016020 // membrane // inferred from electronic annotation /// NM_001110320 // GO:0016021 // integral to membrane // inferred from reviewed computational analysis /// NM_007654 // GO:0005886 // plasma membrane // inferred from electronic annotation /// NM_007654 // GO:0016020 // membrane //…	NM_001110320 // GO:0005488 // binding // inferred from electronic annotation /// NM_001110320 // GO:0005529 // sugar binding // inferred from electronic annotation /// NM_007654 // GO:0005488 // binding // inferred from electronic annotation /// NM_007654 // GO:0005529 // sugar binding // inferred from electronic annotation /// NM_001110321 // GO:0005488 // binding // inferred from electronic ann…	10512470
10403352	0	2.24519	1.33462	1.49156	Kruppel-like factor 6	Klf6	NM_011803 // GO:0006350 // transcription // inferred from electronic annotation /// NM_011803 // GO:0006355 // regulation of transcription, DNA-dependent // inferred from electronic annotation /// NM_011803 // GO:0019221 // cytokine and chemokine mediated signaling pathway // inferred from direct assay /// ENSMUST00000000080 // GO:0006350 // transcription // inferred from electronic annotation //…	NM_011803 // GO:0005622 // intracellular // inferred from electronic annotation /// NM_011803 // GO:0005634 // nucleus // inferred from direct assay /// NM_011803 // GO:0005737 // cytoplasm // inferred from direct assay /// ENSMUST00000000080 // GO:0005622 // intracellular // inferred from electronic annotation /// ENSMUST00000000080 // GO:0005634 // nucleus // inferred from direct assay /// ENSM…	NM_011803 // GO:0003676 // nucleic acid binding // inferred from electronic annotation /// NM_011803 // GO:0003677 // DNA binding // inferred from sequence or structural similarity /// NM_011803 // GO:0008270 // zinc ion binding // inferred from electronic annotation /// NM_011803 // GO:0046872 // metal ion binding // inferred from electronic annotation /// ENSMUST00000000080 // GO:0003676 // nuc…	10403352
10406254	0	2.24359	1.64108	1.63904	elongation factor RNA polymerase II 2	Ell2	NM_138953 // GO:0006350 // transcription // inferred from electronic annotation /// NM_138953 // GO:0006355 // regulation of transcription, DNA-dependent // inferred from electronic annotation /// NM_138953 // GO:0006368 // RNA elongation from RNA polymerase II promoter // not recorded /// ENSMUST00000001583 // GO:0006350 // transcription // inferred from electronic annotation /// ENSMUST00000001…	NM_138953 // GO:0005575 // cellular_component // no biological data available /// NM_138953 // GO:0005634 // nucleus // inferred from electronic annotation /// ENSMUST00000001583 // GO:0005575 // cellular_component // no biological data available /// ENSMUST00000001583 // GO:0005634 // nucleus // inferred from electronic annotation /// BC006925 // GO:0005575 // cellular_component // no biological…	NM_138953 // GO:0003746 // translation elongation factor activity // inferred from electronic annotation /// NM_138953 // GO:0008159 // positive transcription elongation factor activity // not recorded /// ENSMUST00000001583 // GO:0003746 // translation elongation factor activity // inferred from electronic annotation /// ENSMUST00000001583 // GO:0008159 // positive transcription elongation facto…	10406254
10542981	0	2.24084	1.67088	1.53542	glia maturation factor, gamma	Gmfg		BC011488 // GO:0005622 // intracellular // inferred from electronic annotation	BC011488 // GO:0003779 // actin binding // inferred from electronic annotation /// BC011488 // GO:0008083 // growth factor activity // inferred from electronic annotation	10542981
10488010	0	2.23783	1.57791	1.26679	hydroxyacid oxidase 1, liver	Hao1	NM_010403 // GO:0008152 // metabolic process // inferred from electronic annotation /// NM_010403 // GO:0009854 // oxidative photosynthetic carbon pathway // inferred from electronic annotation /// ENSMUST00000028704 // GO:0008152 // metabolic process // inferred from electronic annotation /// ENSMUST00000028704 // GO:0009854 // oxidative photosynthetic carbon pathway // inferred from electronic …	NM_010403 // GO:0005777 // peroxisome // inferred from direct assay /// ENSMUST00000028704 // GO:0005777 // peroxisome // inferred from direct assay /// AF104312 // GO:0005777 // peroxisome // inferred from direct assay	NM_010403 // GO:0003824 // catalytic activity // inferred from electronic annotation /// NM_010403 // GO:0009055 // electron carrier activity // inferred from electronic annotation /// NM_010403 // GO:0010181 // FMN binding // inferred from electronic annotation /// NM_010403 // GO:0016491 // oxidoreductase activity // inferred from electronic annotation /// ENSMUST00000028704 // GO:0003824 // ca…	10488010
10376868	0	2.2372	2.19229	1.62138	transient receptor potential cation channel, subfamily V, member 2	Trpv2	NM_011706 // GO:0006355 // regulation of transcription, DNA-dependent // inferred from reviewed computational analysis /// NM_011706 // GO:0006810 // transport // inferred from electronic annotation /// NM_011706 // GO:0006811 // ion transport // inferred from reviewed computational analysis /// NM_011706 // GO:0006812 // cation transport // inferred from reviewed computational analysis /// NM_01…	NM_011706 // GO:0005622 // intracellular // inferred from direct assay /// NM_011706 // GO:0005737 // cytoplasm // inferred from electronic annotation /// NM_011706 // GO:0005886 // plasma membrane // inferred from direct assay /// NM_011706 // GO:0016020 // membrane // inferred from reviewed computational analysis /// NM_011706 // GO:0016021 // integral to membrane // inferred from reviewed comp…	NM_011706 // GO:0003677 // DNA binding // inferred from reviewed computational analysis /// NM_011706 // GO:0003700 // transcription factor activity // inferred from reviewed computational analysis /// NM_011706 // GO:0005216 // ion channel activity // inferred from reviewed computational analysis /// NM_011706 // GO:0005261 // cation channel activity // inferred from direct assay /// NM_011706 /…	10376868
10369815	0	2.23496	1.11292	1.29609	cell division cycle 2 homolog A (S. pombe)	Cdc2a	NM_007659 // GO:0006468 // protein amino acid phosphorylation // inferred from direct assay /// NM_007659 // GO:0007049 // cell cycle // inferred from electronic annotation /// NM_007659 // GO:0007067 // mitosis // inferred from electronic annotation /// NM_007659 // GO:0007095 // mitotic cell cycle G2/M transition DNA damage checkpoint // inferred from direct assay /// NM_007659 // GO:0051301 //…	NM_007659 // GO:0005634 // nucleus // inferred from sequence or structural similarity /// ENSMUST00000020099 // GO:0005634 // nucleus // inferred from sequence or structural similarity /// BC024396 // GO:0005634 // nucleus // inferred from sequence or structural similarity	NM_007659 // GO:0000166 // nucleotide binding // inferred from electronic annotation /// NM_007659 // GO:0004672 // protein kinase activity // inferred from electronic annotation /// NM_007659 // GO:0004674 // protein serine/threonine kinase activity // inferred from electronic annotation /// NM_007659 // GO:0004693 // cyclin-dependent protein kinase activity // inferred from electronic annotatio…	10369815
10462554	0	2.23315	3.01553	1.45099	lipase, family member K	Lipk	NM_172837 // GO:0006629 // lipid metabolic process // inferred from electronic annotation /// NM_172837 // GO:0016042 // lipid catabolic process // inferred from electronic annotation /// BC055815 // GO:0006629 // lipid metabolic process // inferred from electronic annotation /// BC055815 // GO:0016042 // lipid catabolic process // inferred from electronic annotation	NM_172837 // GO:0005576 // extracellular region // inferred from electronic annotation /// BC055815 // GO:0005576 // extracellular region // inferred from electronic annotation	NM_172837 // GO:0003824 // catalytic activity // inferred from electronic annotation /// NM_172837 // GO:0016787 // hydrolase activity // inferred from electronic annotation /// BC055815 // GO:0003824 // catalytic activity // inferred from electronic annotation /// BC055815 // GO:0016787 // hydrolase activity // inferred from electronic annotation	10462554
10382802	0	2.23164	1.49937	1.45745	sphingosine kinase 1	Sphk1	NM_011451 // GO:0001568 // blood vessel development // inferred from genetic interaction /// NM_011451 // GO:0007420 // brain development // inferred from genetic interaction /// NM_011451 // GO:0008284 // positive regulation of cell proliferation // inferred from genetic interaction /// NM_011451 // GO:0043066 // negative regulation of apoptosis // not recorded /// NM_011451 // GO:0048146 // pos…	NM_011451 // GO:0005624 // membrane fraction // not recorded /// NM_011451 // GO:0005625 // soluble fraction // not recorded /// NM_011451 // GO:0005737 // cytoplasm // not recorded /// NM_025367 // GO:0005624 // membrane fraction // not recorded /// NM_025367 // GO:0005625 // soluble fraction // not recorded /// NM_025367 // GO:0005737 // cytoplasm // not recorded /// ENSMUST00000063396 // GO:00…	NM_011451 // GO:0003677 // DNA binding // inferred from sequence or structural similarity /// NM_011451 // GO:0005516 // calmodulin binding // inferred from sequence or structural similarity /// NM_011451 // GO:0008481 // sphinganine kinase activity // not recorded /// NM_011451 // GO:0008481 // sphinganine kinase activity // inferred from sequence or structural similarity /// NM_011451 // GO:001…	10382802
10396608	0	2.23104	1.37103	1.1643	synaptic nuclear envelope 2	Syne2	NM_001005510 // GO:0008150 // biological_process // no biological data available	NM_001005510 // GO:0005635 // nuclear envelope // not recorded	NM_001005510 // GO:0003674 // molecular_function // no biological data available /// NM_001005510 // GO:0003779 // actin binding // inferred from electronic annotation	10396608
10547153	0	2.23038	1.26643	1.22639	arachidonate 5-lipoxygenase	Alox5	NM_009662 // GO:0006691 // leukotriene metabolic process // inferred from mutant phenotype /// NM_009662 // GO:0006954 // inflammatory response // inferred from mutant phenotype /// NM_009662 // GO:0019370 // leukotriene biosynthetic process // inferred from electronic annotation /// ENSMUST00000026795 // GO:0006691 // leukotriene metabolic process // inferred from mutant phenotype /// ENSMUST000…	NM_009662 // GO:0005634 // nucleus // inferred from direct assay /// NM_009662 // GO:0005737 // cytoplasm // inferred from direct assay /// NM_009662 // GO:0016020 // membrane // inferred from electronic annotation /// ENSMUST00000026795 // GO:0005634 // nucleus // inferred from direct assay /// ENSMUST00000026795 // GO:0005737 // cytoplasm // inferred from direct assay /// ENSMUST00000026795 // …	NM_009662 // GO:0004051 // arachidonate 5-lipoxygenase activity // inferred from electronic annotation /// NM_009662 // GO:0005506 // iron ion binding // inferred from electronic annotation /// NM_009662 // GO:0005509 // calcium ion binding // inferred from electronic annotation /// NM_009662 // GO:0016165 // lipoxygenase activity // inferred from electronic annotation /// NM_009662 // GO:0016491…	10547153
10557326	0	2.22811	1.50012	1.53283	interleukin 4 receptor, alpha	Il4ra	NM_001008700 // GO:0006955 // immune response // inferred from electronic annotation /// NM_001008700 // GO:0007166 // cell surface receptor linked signal transduction // inferred from electronic annotation /// NM_001008700 // GO:0045626 // negative regulation of T-helper 1 cell differentiation // inferred from genetic interaction /// NM_001008700 // GO:0045630 // positive regulation of T-helper …	NM_001008700 // GO:0005576 // extracellular region // inferred from electronic annotation /// NM_001008700 // GO:0005615 // extracellular space // inferred from reviewed computational analysis /// NM_001008700 // GO:0005887 // integral to plasma membrane // inferred from electronic annotation /// NM_001008700 // GO:0016020 // membrane // inferred from electronic annotation /// NM_001008700 // GO:…	NM_001008700 // GO:0004872 // receptor activity // inferred from electronic annotation /// NM_001008700 // GO:0004896 // hematopoietin/interferon-class (D200-domain) cytokine receptor activity // inferred from electronic annotation /// NM_001008700 // GO:0004907 // interleukin receptor activity // inferred from electronic annotation /// NM_001008700 // GO:0005515 // protein binding // inferred fr…	10557326
10436734	0	2.22525	1.4426	1.2312	BTB and CNC homology 1	Bach1	NM_007520 // GO:0006350 // transcription // inferred from electronic annotation /// NM_007520 // GO:0006355 // regulation of transcription, DNA-dependent // inferred from direct assay /// ENSMUST00000026703 // GO:0006350 // transcription // inferred from electronic annotation /// ENSMUST00000026703 // GO:0006355 // regulation of transcription, DNA-dependent // inferred from direct assay /// D8660…	NM_007520 // GO:0005634 // nucleus // inferred from direct assay /// ENSMUST00000026703 // GO:0005634 // nucleus // inferred from direct assay /// D86603 // GO:0005634 // nucleus // inferred from direct assay	NM_007520 // GO:0003677 // DNA binding // inferred from direct assay /// NM_007520 // GO:0003700 // transcription factor activity // inferred from direct assay /// NM_007520 // GO:0005515 // protein binding // inferred from physical interaction /// NM_007520 // GO:0043565 // sequence-specific DNA binding // inferred from electronic annotation /// NM_007520 // GO:0046983 // protein dimerization ac…	10436734
10349345	0	2.22205	1.03213	1.53142	engrailed 1	En1	NM_010133 // GO:0006355 // regulation of transcription, DNA-dependent // inferred from electronic annotation /// NM_010133 // GO:0006813 // potassium ion transport // inferred from electronic annotation /// NM_010133 // GO:0007275 // multicellular organismal development // inferred from electronic annotation /// NM_010133 // GO:0009953 // dorsal/ventral pattern formation // inferred from mutant p…	NM_010133 // GO:0005634 // nucleus // inferred from electronic annotation /// NM_010133 // GO:0008076 // voltage-gated potassium channel complex // inferred from electronic annotation /// ENSMUST00000079721 // GO:0005634 // nucleus // inferred from electronic annotation /// ENSMUST00000079721 // GO:0008076 // voltage-gated potassium channel complex // inferred from electronic annotation /// L1270…	NM_010133 // GO:0003677 // DNA binding // inferred from electronic annotation /// NM_010133 // GO:0003700 // transcription factor activity // inferred from electronic annotation /// NM_010133 // GO:0005249 // voltage-gated potassium channel activity // inferred from electronic annotation /// NM_010133 // GO:0043565 // sequence-specific DNA binding // inferred from electronic annotation /// ENSMUS…	10349345
10590635	0	2.22171	1.94564	1.74291	chemokine (C-C motif) receptor 5	Ccr5	NM_009917 // GO:0006935 // chemotaxis // inferred from electronic annotation /// NM_009917 // GO:0006952 // defense response // inferred from mutant phenotype /// NM_009917 // GO:0007165 // signal transduction // inferred from electronic annotation /// NM_009917 // GO:0007186 // G-protein coupled receptor protein signaling pathway // inferred from electronic annotation /// ENSMUST00000111442 // G…	NM_009917 // GO:0009897 // external side of plasma membrane // inferred from direct assay /// NM_009917 // GO:0009897 // external side of plasma membrane // inferred from sequence or structural similarity /// NM_009917 // GO:0016020 // membrane // inferred from electronic annotation /// NM_009917 // GO:0016021 // integral to membrane // inferred from reviewed computational analysis /// ENSMUST000…	NM_009917 // GO:0001584 // rhodopsin-like receptor activity // inferred from electronic annotation /// NM_009917 // GO:0004871 // signal transducer activity // inferred from electronic annotation /// NM_009917 // GO:0004872 // receptor activity // inferred from electronic annotation /// NM_009917 // GO:0004930 // G-protein coupled receptor activity // inferred from electronic annotation /// NM_00…	10590635
10477250	0	2.21979	1.64662	1.61561	hemopoietic cell kinase	Hck	NM_010407 // GO:0006468 // protein amino acid phosphorylation // inferred from electronic annotation /// ENSMUST00000003370 // GO:0006468 // protein amino acid phosphorylation // inferred from electronic annotation /// BC010478 // GO:0006468 // protein amino acid phosphorylation // inferred from electronic annotation /// ENSMUST00000109799 // GO:0006468 // protein amino acid phosphorylation // in…	NM_010407 // GO:0016020 // membrane // inferred from electronic annotation /// ENSMUST00000003370 // GO:0016020 // membrane // inferred from electronic annotation /// BC010478 // GO:0016020 // membrane // inferred from electronic annotation /// ENSMUST00000109799 // GO:0016020 // membrane // inferred from electronic annotation	NM_010407 // GO:0000166 // nucleotide binding // inferred from electronic annotation /// NM_010407 // GO:0004672 // protein kinase activity // inferred from electronic annotation /// NM_010407 // GO:0004713 // protein tyrosine kinase activity // inferred from electronic annotation /// NM_010407 // GO:0004715 // non-membrane spanning protein tyrosine kinase activity // inferred from electronic ann…	10477250
10528815	0	2.21741	1.57473	1.54482	RIKEN cDNA 5031410I06 gene | spermatogenesis associated glutamate (E)-rich protein 4a | spermatogenesis associated glutamate (E)-rich protein 4e | spermatogenesis associated glutamate (E)-rich protein 4b | RIKEN cDNA 4930572O03 gene	5031410I06Rik|Speer4a|Speer4e|Speer4b|4930572O03Rik	NM_029376 // GO:0008150 // biological_process // no biological data available /// NM_001122661 // GO:0008150 // biological_process // no biological data available /// NM_028561 // GO:0008150 // biological_process // no biological data available /// ENSMUST00000079447 // GO:0008150 // biological_process // no biological data available /// ENSMUST00000053257 // GO:0008150 // biological_process // n…	NM_029376 // GO:0005575 // cellular_component // no biological data available /// NM_001122661 // GO:0005575 // cellular_component // no biological data available /// NM_028561 // GO:0005575 // cellular_component // no biological data available /// ENSMUST00000079447 // GO:0005575 // cellular_component // no biological data available /// ENSMUST00000053257 // GO:0005575 // cellular_component // n…	NM_029376 // GO:0003674 // molecular_function // no biological data available /// NM_001122661 // GO:0003674 // molecular_function // no biological data available /// NM_028561 // GO:0003674 // molecular_function // no biological data available /// ENSMUST00000079447 // GO:0003674 // molecular_function // no biological data available /// ENSMUST00000053257 // GO:0003674 // molecular_function // n…	10528815
10401114	0	2.21252	1.80819	1.7436	RAB15, member RAS oncogene family	Rab15	NM_134050 // GO:0006810 // transport // inferred from electronic annotation /// NM_134050 // GO:0007264 // small GTPase mediated signal transduction // inferred from electronic annotation /// NM_134050 // GO:0015031 // protein transport // inferred from electronic annotation /// ENSMUST00000021459 // GO:0006810 // transport // inferred from electronic annotation /// ENSMUST00000021459 // GO:00072…	NM_134050 // GO:0016020 // membrane // inferred from electronic annotation /// ENSMUST00000021459 // GO:0016020 // membrane // inferred from electronic annotation /// BC027769 // GO:0016020 // membrane // inferred from electronic annotation	NM_134050 // GO:0000166 // nucleotide binding // inferred from electronic annotation /// NM_134050 // GO:0005515 // protein binding // inferred from physical interaction /// NM_134050 // GO:0005525 // GTP binding // inferred from electronic annotation /// ENSMUST00000021459 // GO:0000166 // nucleotide binding // inferred from electronic annotation /// ENSMUST00000021459 // GO:0005515 // protein b…	10401114
10586448	0	2.21225	1.10503	1.19039	RIKEN cDNA 2810417H13 gene	2810417H13Rik		NM_026515 // GO:0005634 // nucleus // inferred from electronic annotation /// NM_026515 // GO:0005739 // mitochondrion // inferred from electronic annotation /// ENSMUST00000045802 // GO:0005634 // nucleus // inferred from electronic annotation /// ENSMUST00000045802 // GO:0005739 // mitochondrion // inferred from electronic annotation /// BC096393 // GO:0005634 // nucleus // inferred from electr…		10586448
10489878	0	2.21133	0.89112	1.01939	prostaglandin I2 (prostacyclin) synthase	Ptgis	NM_008968 // GO:0001516 // prostaglandin biosynthetic process // inferred from electronic annotation /// NM_008968 // GO:0006633 // fatty acid biosynthetic process // inferred from electronic annotation /// NM_008968 // GO:0008610 // lipid biosynthetic process // inferred from electronic annotation /// ENSMUST00000018113 // GO:0001516 // prostaglandin biosynthetic process // inferred from electro…	NM_008968 // GO:0005615 // extracellular space // inferred from reviewed computational analysis /// NM_008968 // GO:0005783 // endoplasmic reticulum // inferred from electronic annotation /// NM_008968 // GO:0016020 // membrane // inferred from electronic annotation /// NM_008968 // GO:0016021 // integral to membrane // inferred from electronic annotation /// ENSMUST00000018113 // GO:0005615 // e…	NM_008968 // GO:0004497 // monooxygenase activity // inferred from electronic annotation /// NM_008968 // GO:0005506 // iron ion binding // inferred from electronic annotation /// NM_008968 // GO:0008116 // prostaglandin-I synthase activity // inferred from electronic annotation /// NM_008968 // GO:0009055 // electron carrier activity // inferred from electronic annotation /// NM_008968 // GO:001…	10489878
10382106	0	2.20965	1.45611	1.62044	gene model 885, (NCBI)	Gm885		ENSMUST00000106794 // GO:0005576 // extracellular region // inferred from electronic annotation /// ENSMUST00000106794 // GO:0016020 // membrane // inferred from electronic annotation /// ENSMUST00000106794 // GO:0016021 // integral to membrane // inferred from electronic annotation		10382106
10598013	0	2.20697	1.93996	1.74911	chemokine (C-C motif) receptor 5	Ccr5	NM_009917 // GO:0006935 // chemotaxis // inferred from electronic annotation /// NM_009917 // GO:0006952 // defense response // inferred from mutant phenotype /// NM_009917 // GO:0007165 // signal transduction // inferred from electronic annotation /// NM_009917 // GO:0007186 // G-protein coupled receptor protein signaling pathway // inferred from electronic annotation /// ENSMUST00000111442 // G…	NM_009917 // GO:0009897 // external side of plasma membrane // inferred from direct assay /// NM_009917 // GO:0009897 // external side of plasma membrane // inferred from sequence or structural similarity /// NM_009917 // GO:0016020 // membrane // inferred from electronic annotation /// NM_009917 // GO:0016021 // integral to membrane // inferred from reviewed computational analysis /// ENSMUST000…	NM_009917 // GO:0001584 // rhodopsin-like receptor activity // inferred from electronic annotation /// NM_009917 // GO:0004871 // signal transducer activity // inferred from electronic annotation /// NM_009917 // GO:0004872 // receptor activity // inferred from electronic annotation /// NM_009917 // GO:0004930 // G-protein coupled receptor activity // inferred from electronic annotation /// NM_00…	10598013
10430302	0	2.2034	1.9085	1.78629	colony stimulating factor 2 receptor, beta 2, low-affinity (granulocyte-macrophage)	Csf2rb2	NM_007781 // GO:0019221 // cytokine and chemokine mediated signaling pathway // inferred from electronic annotation /// ENSMUST00000096356 // GO:0019221 // cytokine and chemokine mediated signaling pathway // inferred from electronic annotation /// M29855 // GO:0019221 // cytokine and chemokine mediated signaling pathway // inferred from electronic annotation /// ENSMUST00000096678 // GO:0019221 …	NM_007781 // GO:0016020 // membrane // inferred from electronic annotation /// NM_007781 // GO:0016021 // integral to membrane // inferred from reviewed computational analysis /// ENSMUST00000096356 // GO:0016020 // membrane // inferred from electronic annotation /// ENSMUST00000096356 // GO:0016021 // integral to membrane // inferred from reviewed computational analysis /// M29855 // GO:0016020 …	NM_007781 // GO:0004872 // receptor activity // inferred from electronic annotation /// NM_007781 // GO:0004896 // hematopoietin/interferon-class (D200-domain) cytokine receptor activity // inferred from electronic annotation /// NM_007781 // GO:0004907 // interleukin receptor activity // inferred from electronic annotation /// ENSMUST00000096356 // GO:0004872 // receptor activity // inferred fro…	10430302
10440258	0	2.20248	1.26601	1.06787	Eph receptor A3	Epha3	NM_010140 // GO:0006468 // protein amino acid phosphorylation // inferred from electronic annotation /// NM_010140 // GO:0007169 // transmembrane receptor protein tyrosine kinase signaling pathway // inferred from electronic annotation /// ENSMUST00000064405 // GO:0006468 // protein amino acid phosphorylation // inferred from electronic annotation /// ENSMUST00000064405 // GO:0007169 // transmemb…	NM_010140 // GO:0005576 // extracellular region // inferred from electronic annotation /// NM_010140 // GO:0016020 // membrane // inferred from electronic annotation /// NM_010140 // GO:0016021 // integral to membrane // inferred from electronic annotation /// ENSMUST00000064405 // GO:0005576 // extracellular region // inferred from electronic annotation /// ENSMUST00000064405 // GO:0016020 // me…	NM_010140 // GO:0000166 // nucleotide binding // inferred from electronic annotation /// NM_010140 // GO:0004672 // protein kinase activity // inferred from electronic annotation /// NM_010140 // GO:0004713 // protein tyrosine kinase activity // inferred from electronic annotation /// NM_010140 // GO:0004714 // transmembrane receptor protein tyrosine kinase activity // inferred from electronic an…	10440258
10408077	0	2.20159	0.918049	1.16094	histone cluster 1, H2ak	Hist1h2ak	NM_178183 // GO:0006334 // nucleosome assembly // inferred from electronic annotation /// ENSMUST00000074752 // GO:0006334 // nucleosome assembly // inferred from electronic annotation /// BC119335 // GO:0006334 // nucleosome assembly // inferred from electronic annotation	NM_178183 // GO:0000786 // nucleosome // inferred from electronic annotation /// NM_178183 // GO:0005634 // nucleus // inferred from electronic annotation /// NM_178183 // GO:0005694 // chromosome // inferred from electronic annotation /// ENSMUST00000074752 // GO:0000786 // nucleosome // inferred from electronic annotation /// ENSMUST00000074752 // GO:0005634 // nucleus // inferred from electron…	NM_178183 // GO:0003677 // DNA binding // inferred from electronic annotation /// ENSMUST00000074752 // GO:0003677 // DNA binding // inferred from electronic annotation /// BC119335 // GO:0003677 // DNA binding // inferred from electronic annotation	10408077
10408210	0	2.19888	1.21542	1.40469	histone cluster 1, H2bf | histone cluster 1, H2bl | histone cluster 1, H2bk | histone cluster 1, H2bh | histone cluster 1, H2bn | histone cluster 1, H2bm | histone cluster 1, H2bj | histone cluster 1, H2bb | histone cluster 1, H2be | histone cluster 1, H2bg | H2b histone family, member A | H2b histone family member | histone cluster 1, H2bc | similar to Hist1h2bj protein	Hist1h2bf|Hist1h2bl|Hist1h2bk|Hist1h2bh|Hist1h2bn|Hist1h2bm|Hist1h2bj|Hist1h2bb|Hist1h2be|Hist1h2bg|RP23-38E20.1|LOC665622|Hist1h2bc|LOC100046213	NM_178195 // GO:0006334 // nucleosome assembly // inferred from electronic annotation /// NM_178199 // GO:0006334 // nucleosome assembly // inferred from electronic annotation /// NM_175665 // GO:0006334 // nucleosome assembly // inferred from electronic annotation /// NM_178197 // GO:0006334 // nucleosome assembly // inferred from electronic annotation /// NM_178201 // GO:0006334 // nucleosome a…	NM_178195 // GO:0000786 // nucleosome // inferred from electronic annotation /// NM_178195 // GO:0005634 // nucleus // inferred from electronic annotation /// NM_178195 // GO:0005694 // chromosome // inferred from electronic annotation /// NM_178199 // GO:0000786 // nucleosome // inferred from electronic annotation /// NM_178199 // GO:0005634 // nucleus // inferred from electronic annotation /// …	NM_178195 // GO:0003677 // DNA binding // inferred from electronic annotation /// NM_178199 // GO:0003677 // DNA binding // inferred from electronic annotation /// NM_175665 // GO:0003677 // DNA binding // inferred from electronic annotation /// NM_178197 // GO:0003677 // DNA binding // inferred from electronic annotation /// NM_178201 // GO:0003677 // DNA binding // inferred from electronic anno…	10408210
10435565	0	2.19703	1.5292	1.50753	hematopoietic cell specific Lyn substrate 1	Hcls1	NM_008225 // GO:0008284 // positive regulation of cell proliferation // inferred from mutant phenotype /// NM_008225 // GO:0009725 // response to hormone stimulus // inferred from direct assay /// NM_008225 // GO:0030218 // erythrocyte differentiation // inferred from mutant phenotype /// NM_008225 // GO:0042531 // positive regulation of tyrosine phosphorylation of STAT protein // inferred from m…	NM_008225 // GO:0005634 // nucleus // inferred from direct assay /// NM_008225 // GO:0005737 // cytoplasm // inferred from direct assay /// NM_008225 // GO:0005739 // mitochondrion // inferred from electronic annotation /// ENSMUST00000023531 // GO:0005634 // nucleus // inferred from direct assay /// ENSMUST00000023531 // GO:0005737 // cytoplasm // inferred from direct assay /// ENSMUST0000002353…	NM_008225 // GO:0005515 // protein binding // inferred from physical interaction /// NM_008225 // GO:0017124 // SH3 domain binding // inferred from direct assay /// ENSMUST00000023531 // GO:0005515 // protein binding // inferred from physical interaction /// ENSMUST00000023531 // GO:0017124 // SH3 domain binding // inferred from direct assay /// BC007469 // GO:0005515 // protein binding // inferr…	10435565
10462140	0	2.19699	1.62611	1.93905	dedicator of cytokinesis 8	Dock8			NM_028785 // GO:0005085 // guanyl-nucleotide exchange factor activity // inferred from electronic annotation /// NM_028785 // GO:0005525 // GTP binding // inferred from electronic annotation /// NM_028785 // GO:0051020 // GTPase binding // inferred from electronic annotation /// ENSMUST00000025831 // GO:0005085 // guanyl-nucleotide exchange factor activity // inferred from electronic annotation /…	10462140
10375307	0	2.19668	1.45083	1.31833	C1q and tumor necrosis factor related protein 2	C1qtnf2	NM_026979 // GO:0000187 // activation of MAPK activity // inferred from direct assay /// NM_026979 // GO:0006817 // phosphate transport // inferred from electronic annotation /// NM_026979 // GO:0045725 // positive regulation of glycogen biosynthetic process // inferred from direct assay /// NM_026979 // GO:0046321 // positive regulation of fatty acid oxidation // inferred from direct assay /// N…	NM_026979 // GO:0005576 // extracellular region // inferred from electronic annotation /// NM_026979 // GO:0005615 // extracellular space // inferred from direct assay /// NM_026979 // GO:0005615 // extracellular space // inferred from reviewed computational analysis /// NM_026979 // GO:0005737 // cytoplasm // inferred from electronic annotation /// ENSMUST00000057679 // GO:0005576 // extracellul…	NM_026979 // GO:0005102 // receptor binding // inferred from direct assay /// ENSMUST00000057679 // GO:0005102 // receptor binding // inferred from direct assay /// BC030324 // GO:0005102 // receptor binding // inferred from direct assay	10375307
10440993	0	2.19656	1.28636	1.2952	regulator of calcineurin 1	Rcan1	NM_001081549 // GO:0019722 // calcium-mediated signaling // inferred from electronic annotation /// NM_001081549 // GO:0043666 // regulation of phosphoprotein phosphatase activity // inferred from direct assay /// NM_001081549 // GO:0048741 // skeletal muscle fiber development // inferred from direct assay /// NM_019466 // GO:0019722 // calcium-mediated signaling // inferred from electronic annot…	NM_001081549 // GO:0005634 // nucleus // inferred from direct assay /// NM_001081549 // GO:0005737 // cytoplasm // inferred from direct assay /// NM_019466 // GO:0005634 // nucleus // inferred from direct assay /// NM_019466 // GO:0005737 // cytoplasm // inferred from direct assay /// ENSMUST00000060005 // GO:0005634 // nucleus // inferred from direct assay /// ENSMUST00000060005 // GO:0005737 //…		10440993
10458767	0	2.19259	1.14832	1.39237	tripartite motif-containing 36	Trim36	NM_178872 // GO:0007340 // acrosome reaction // inferred from mutant phenotype /// ENSMUST00000037011 // GO:0007340 // acrosome reaction // inferred from mutant phenotype /// BC058106 // GO:0007340 // acrosome reaction // inferred from mutant phenotype	NM_178872 // GO:0001669 // acrosome // inferred from direct assay /// NM_178872 // GO:0005622 // intracellular // inferred from electronic annotation /// NM_178872 // GO:0005737 // cytoplasm // inferred from electronic annotation /// ENSMUST00000037011 // GO:0001669 // acrosome // inferred from direct assay /// ENSMUST00000037011 // GO:0005622 // intracellular // inferred from electronic annotati…	NM_178872 // GO:0005515 // protein binding // inferred from electronic annotation /// NM_178872 // GO:0008270 // zinc ion binding // inferred from electronic annotation /// NM_178872 // GO:0046872 // metal ion binding // inferred from electronic annotation /// ENSMUST00000037011 // GO:0005515 // protein binding // inferred from electronic annotation /// ENSMUST00000037011 // GO:0008270 // zinc io…	10458767
10477187	0	2.19222	1.34455	1.46897	TPX2, microtubule-associated protein homolog (Xenopus laevis)	Tpx2	NM_028109 // GO:0051225 // spindle assembly // not recorded /// ENSMUST00000109816 // GO:0051225 // spindle assembly // not recorded /// ENSMUST00000028969 // GO:0051225 // spindle assembly // not recorded /// BC060619 // GO:0051225 // spindle assembly // not recorded	NM_028109 // GO:0005634 // nucleus // not recorded /// NM_028109 // GO:0005818 // aster // not recorded /// NM_028109 // GO:0005876 // spindle microtubule // not recorded /// ENSMUST00000109816 // GO:0005634 // nucleus // not recorded /// ENSMUST00000109816 // GO:0005818 // aster // not recorded /// ENSMUST00000109816 // GO:0005876 // spindle microtubule // not recorded /// ENSMUST00000028969 // …	NM_028109 // GO:0019901 // protein kinase binding // not recorded /// ENSMUST00000109816 // GO:0019901 // protein kinase binding // not recorded /// ENSMUST00000028969 // GO:0019901 // protein kinase binding // not recorded /// BC060619 // GO:0019901 // protein kinase binding // not recorded	10477187
10384458	0	2.1897	1.65989	1.6334	pleckstrin	Plek	NM_019549 // GO:0007242 // intracellular signaling cascade // inferred from electronic annotation /// ENSMUST00000102881 // GO:0007242 // intracellular signaling cascade // inferred from electronic annotation /// AF073294 // GO:0007242 // intracellular signaling cascade // inferred from electronic annotation /// ENSMUST00000020321 // GO:0007242 // intracellular signaling cascade // inferred from …		NM_019549 // GO:0005509 // calcium ion binding // inferred from reviewed computational analysis /// ENSMUST00000102881 // GO:0005509 // calcium ion binding // inferred from reviewed computational analysis /// AF073294 // GO:0005509 // calcium ion binding // inferred from reviewed computational analysis /// ENSMUST00000020321 // GO:0005509 // calcium ion binding // inferred from reviewed computati…	10384458
10457872	0	2.18353	1.9181	1.41058	solute carrier family 39 (metal ion transporter), member 6	Slc39a6	NM_139143 // GO:0006810 // transport // inferred from electronic annotation /// NM_139143 // GO:0006811 // ion transport // inferred from electronic annotation /// NM_139143 // GO:0006829 // zinc ion transport // inferred from electronic annotation /// NM_139143 // GO:0007275 // multicellular organismal development // inferred from reviewed computational analysis /// NM_139143 // GO:0007399 // ne…	NM_139143 // GO:0005783 // endoplasmic reticulum // inferred from direct assay /// NM_139143 // GO:0016020 // membrane // inferred from reviewed computational analysis /// NM_139143 // GO:0016021 // integral to membrane // inferred from reviewed computational analysis /// ENSMUST00000070726 // GO:0005783 // endoplasmic reticulum // inferred from direct assay /// ENSMUST00000070726 // GO:0016020 /…	NM_139143 // GO:0008270 // zinc ion binding // inferred from electronic annotation /// NM_139143 // GO:0046873 // metal ion transmembrane transporter activity // inferred from reviewed computational analysis /// ENSMUST00000070726 // GO:0008270 // zinc ion binding // inferred from electronic annotation /// ENSMUST00000070726 // GO:0046873 // metal ion transmembrane transporter activity // inferre…	10457872
10363445	0	2.17445	1.64641	1.59137	RIKEN cDNA 4632428N05 gene	4632428N05Rik		NM_028732 // GO:0005615 // extracellular space // inferred from reviewed computational analysis /// NM_028732 // GO:0016020 // membrane // inferred from electronic annotation /// NM_028732 // GO:0016021 // integral to membrane // inferred from reviewed computational analysis /// ENSMUST00000020301 // GO:0005615 // extracellular space // inferred from reviewed computational analysis /// ENSMUST000…	NM_028732 // GO:0004872 // receptor activity // inferred from electronic annotation /// ENSMUST00000020301 // GO:0004872 // receptor activity // inferred from electronic annotation /// BC003967 // GO:0004872 // receptor activity // inferred from electronic annotation	10363445
10408008	0	2.16922	1.52841	1.31163						10408008
10472893	0	2.16873	1.77335	1.76582	RIKEN cDNA B230120H23 gene	B230120H23Rik	NM_023057 // GO:0006468 // protein amino acid phosphorylation // inferred from direct assay /// NM_023057 // GO:0007010 // cytoskeleton organization and biogenesis // inferred from direct assay /// NM_023057 // GO:0007049 // cell cycle // inferred from electronic annotation /// NM_023057 // GO:0007243 // protein kinase cascade // inferred from direct assay /// NM_178084 // GO:0006468 // protein a…	NM_023057 // GO:0005634 // nucleus // inferred from direct assay /// NM_023057 // GO:0005737 // cytoplasm // inferred from direct assay /// NM_178084 // GO:0005634 // nucleus // inferred from direct assay /// NM_178084 // GO:0005737 // cytoplasm // inferred from direct assay /// ENSMUST00000090824 // GO:0005634 // nucleus // inferred from direct assay /// ENSMUST00000090824 // GO:0005737 // cytop…	NM_023057 // GO:0000166 // nucleotide binding // inferred from electronic annotation /// NM_023057 // GO:0000287 // magnesium ion binding // inferred from direct assay /// NM_023057 // GO:0004672 // protein kinase activity // inferred from electronic annotation /// NM_023057 // GO:0004674 // protein serine/threonine kinase activity // inferred from direct assay /// NM_023057 // GO:0004709 // MAP …	10472893
10540105	0	2.16013	1.58997	1.32407	transmembrane protein 43	Tmem43		NM_028766 // GO:0016020 // membrane // inferred from electronic annotation /// NM_028766 // GO:0016021 // integral to membrane // inferred from reviewed computational analysis /// ENSMUST00000032183 // GO:0016020 // membrane // inferred from electronic annotation /// ENSMUST00000032183 // GO:0016021 // integral to membrane // inferred from reviewed computational analysis /// BC024933 // GO:001602…		10540105
10350838	0	2.15793	1.20458	1.36839	RIKEN cDNA 2810417H13 gene	2810417H13Rik		ENSMUST00000045802 // GO:0005634 // nucleus // inferred from electronic annotation /// ENSMUST00000045802 // GO:0005739 // mitochondrion // inferred from electronic annotation /// AY496943 // GO:0005634 // nucleus // inferred from electronic annotation /// AY496943 // GO:0005739 // mitochondrion // inferred from electronic annotation		10350838
10425507	0	2.15539	1.35877	1.622	melanin-concentrating hormone receptor 1	Mchr1	NM_145132 // GO:0007165 // signal transduction // inferred from electronic annotation /// NM_145132 // GO:0007186 // G-protein coupled receptor protein signaling pathway // inferred from reviewed computational analysis /// NM_145132 // GO:0007218 // neuropeptide signaling pathway // inferred from reviewed computational analysis /// ENSMUST00000057957 // GO:0007165 // signal transduction // inferr…	NM_145132 // GO:0005886 // plasma membrane // inferred from direct assay /// NM_145132 // GO:0016020 // membrane // inferred from reviewed computational analysis /// NM_145132 // GO:0016021 // integral to membrane // inferred from reviewed computational analysis /// ENSMUST00000057957 // GO:0005886 // plasma membrane // inferred from direct assay /// ENSMUST00000057957 // GO:0016020 // membrane /…	NM_145132 // GO:0001584 // rhodopsin-like receptor activity // inferred from electronic annotation /// NM_145132 // GO:0004871 // signal transducer activity // inferred from electronic annotation /// NM_145132 // GO:0004872 // receptor activity // inferred from electronic annotation /// NM_145132 // GO:0004930 // G-protein coupled receptor activity // inferred from reviewed computational analysis…	10425507
10389151	0	2.15315	1.46285	1.24011	schlafen 10 | schlafen 8	Slfn10|Slfn8				10389151
10604447	0	2.15215	1.50151	2.31572	G-protein coupled receptor 119	Gpr119	NM_181751 // GO:0007165 // signal transduction // inferred from electronic annotation /// NM_181751 // GO:0007186 // G-protein coupled receptor protein signaling pathway // inferred from electronic annotation /// NM_181751 // GO:0030073 // insulin secretion // inferred from direct assay /// ENSMUST00000053970 // GO:0007165 // signal transduction // inferred from electronic annotation /// ENSMUST0…	NM_181751 // GO:0016020 // membrane // inferred from electronic annotation /// NM_181751 // GO:0016021 // integral to membrane // inferred by curator /// ENSMUST00000053970 // GO:0016020 // membrane // inferred from electronic annotation /// ENSMUST00000053970 // GO:0016021 // integral to membrane // inferred by curator /// AY288423 // GO:0016020 // membrane // inferred from electronic annotation…	NM_181751 // GO:0001584 // rhodopsin-like receptor activity // inferred from electronic annotation /// NM_181751 // GO:0001619 // lysosphingolipid and lysophosphatidic acid receptor activity // inferred from direct assay /// NM_181751 // GO:0004871 // signal transducer activity // inferred from electronic annotation /// NM_181751 // GO:0004872 // receptor activity // inferred from electronic anno…	10604447
10358339	0	2.15001	1.53228	1.56059	complement component factor h	Cfh	NM_009888 // GO:0006955 // immune response // inferred from electronic annotation /// NM_009888 // GO:0006956 // complement activation // inferred from electronic annotation /// NM_009888 // GO:0006957 // complement activation, alternative pathway // inferred from electronic annotation /// NM_009888 // GO:0045087 // innate immune response // inferred from electronic annotation /// ENSMUST00000066…	NM_009888 // GO:0005576 // extracellular region // inferred from electronic annotation /// ENSMUST00000066859 // GO:0005576 // extracellular region // inferred from electronic annotation /// M12660 // GO:0005576 // extracellular region // inferred from electronic annotation /// ENSMUST00000111977 // GO:0005576 // extracellular region // inferred from electronic annotation		10358339
10554445	0	2.14537	1.15867	1.28276	protein regulator of cytokinesis 1	Prc1	NM_145150 // GO:0000910 // cytokinesis // inferred from sequence or structural similarity /// NM_145150 // GO:0007049 // cell cycle // inferred from electronic annotation /// NM_145150 // GO:0051301 // cell division // inferred from electronic annotation /// ENSMUST00000047558 // GO:0000910 // cytokinesis // inferred from sequence or structural similarity /// ENSMUST00000047558 // GO:0007049 // c…	NM_145150 // GO:0005634 // nucleus // inferred from electronic annotation /// NM_145150 // GO:0005737 // cytoplasm // inferred from electronic annotation /// NM_145150 // GO:0005819 // spindle // inferred from sequence or structural similarity /// NM_145150 // GO:0005874 // microtubule // inferred from electronic annotation /// ENSMUST00000047558 // GO:0005634 // nucleus // inferred from electron…		10554445
10519324	0	2.13979	1.14438	1.13489	cyclin-dependent kinase 6	Cdk6	NM_009873 // GO:0000080 // G1 phase of mitotic cell cycle // inferred from reviewed computational analysis /// NM_009873 // GO:0006468 // protein amino acid phosphorylation // inferred from electronic annotation /// NM_009873 // GO:0007049 // cell cycle // inferred from electronic annotation /// NM_009873 // GO:0008283 // cell proliferation // inferred from reviewed computational analysis /// NM_…		NM_009873 // GO:0000166 // nucleotide binding // inferred from electronic annotation /// NM_009873 // GO:0004672 // protein kinase activity // inferred from electronic annotation /// NM_009873 // GO:0004674 // protein serine/threonine kinase activity // inferred from electronic annotation /// NM_009873 // GO:0004693 // cyclin-dependent protein kinase activity // inferred from electronic annotatio…	10519324
10356866	0	2.13965	1.29767	1.24131	programmed cell death 1	Pdcd1	NM_008798 // GO:0006915 // apoptosis // inferred from electronic annotation /// ENSMUST00000027507 // GO:0006915 // apoptosis // inferred from electronic annotation /// BC119179 // GO:0006915 // apoptosis // inferred from electronic annotation	NM_008798 // GO:0009897 // external side of plasma membrane // inferred from direct assay /// NM_008798 // GO:0016020 // membrane // inferred from electronic annotation /// NM_008798 // GO:0016021 // integral to membrane // inferred from reviewed computational analysis /// ENSMUST00000027507 // GO:0009897 // external side of plasma membrane // inferred from direct assay /// ENSMUST00000027507 // …	NM_008798 // GO:0005515 // protein binding // inferred from physical interaction /// ENSMUST00000027507 // GO:0005515 // protein binding // inferred from physical interaction /// BC119179 // GO:0005515 // protein binding // inferred from physical interaction	10356866
10597461	0	2.13963	1.58134	1.34792	CKLF-like MARVEL transmembrane domain containing 7	Cmtm7	NM_133978 // GO:0006935 // chemotaxis // inferred from electronic annotation /// AY241869 // GO:0006935 // chemotaxis // inferred from electronic annotation /// ENSMUST00000035009 // GO:0006935 // chemotaxis // inferred from electronic annotation /// ENSMUST00000084867 // GO:0006935 // chemotaxis // inferred from electronic annotation /// ENSMUST00000098322 // GO:0006935 // chemotaxis // inferred…	NM_133978 // GO:0005615 // extracellular space // inferred from electronic annotation /// NM_133978 // GO:0016020 // membrane // inferred from electronic annotation /// NM_133978 // GO:0016021 // integral to membrane // inferred from reviewed computational analysis /// AY241869 // GO:0005615 // extracellular space // inferred from electronic annotation /// AY241869 // GO:0016020 // membrane // in…	NM_133978 // GO:0005125 // cytokine activity // inferred from electronic annotation /// AY241869 // GO:0005125 // cytokine activity // inferred from electronic annotation /// ENSMUST00000035009 // GO:0005125 // cytokine activity // inferred from electronic annotation /// ENSMUST00000084867 // GO:0005125 // cytokine activity // inferred from electronic annotation /// ENSMUST00000098322 // GO:00051…	10597461
10425066	0	2.1376	1.67098	1.5821	colony stimulating factor 2 receptor, beta, low-affinity (granulocyte-macrophage)	Csf2rb	NM_007780 // GO:0019221 // cytokine and chemokine mediated signaling pathway // inferred from electronic annotation /// ENSMUST00000096355 // GO:0019221 // cytokine and chemokine mediated signaling pathway // inferred from electronic annotation /// BC113202 // GO:0019221 // cytokine and chemokine mediated signaling pathway // inferred from electronic annotation	NM_007780 // GO:0005615 // extracellular space // inferred from reviewed computational analysis /// NM_007780 // GO:0016020 // membrane // inferred from electronic annotation /// NM_007780 // GO:0016021 // integral to membrane // inferred from reviewed computational analysis /// ENSMUST00000096355 // GO:0005615 // extracellular space // inferred from reviewed computational analysis /// ENSMUST000…	NM_007780 // GO:0004872 // receptor activity // inferred from electronic annotation /// NM_007780 // GO:0004896 // hematopoietin/interferon-class (D200-domain) cytokine receptor activity // inferred from electronic annotation /// NM_007780 // GO:0004907 // interleukin receptor activity // inferred from electronic annotation /// ENSMUST00000096355 // GO:0004872 // receptor activity // inferred fro…	10425066
10404059	0	2.13601	1.53442	1.49849	histone cluster 1, H1c	Hist1h1c	NM_015786 // GO:0006334 // nucleosome assembly // inferred from reviewed computational analysis /// NM_015786 // GO:0016584 // nucleosome positioning // inferred from mutant phenotype /// NM_015786 // GO:0051276 // chromosome organization and biogenesis // inferred from reviewed computational analysis /// ENSMUST00000040914 // GO:0006334 // nucleosome assembly // inferred from reviewed computatio…	NM_015786 // GO:0000786 // nucleosome // inferred from reviewed computational analysis /// NM_015786 // GO:0005634 // nucleus // inferred from reviewed computational analysis /// NM_015786 // GO:0005694 // chromosome // inferred from reviewed computational analysis /// ENSMUST00000040914 // GO:0000786 // nucleosome // inferred from reviewed computational analysis /// ENSMUST00000040914 // GO:0005…	NM_015786 // GO:0003677 // DNA binding // inferred from direct assay /// NM_015786 // GO:0003677 // DNA binding // inferred from reviewed computational analysis /// NM_015786 // GO:0005515 // protein binding // inferred from physical interaction /// ENSMUST00000040914 // GO:0003677 // DNA binding // inferred from direct assay /// ENSMUST00000040914 // GO:0003677 // DNA binding // inferred from re…	10404059
10436841	0	2.13394	1.53789	1.39255	interleukin 10 receptor, beta	Il10rb	NM_008349 // GO:0007166 // cell surface receptor linked signal transduction // inferred from electronic annotation /// NM_008349 // GO:0007596 // blood coagulation // inferred from electronic annotation /// ENSMUST00000023691 // GO:0007166 // cell surface receptor linked signal transduction // inferred from electronic annotation /// ENSMUST00000023691 // GO:0007596 // blood coagulation // inferre…	NM_008349 // GO:0005887 // integral to plasma membrane // inferred from electronic annotation /// NM_008349 // GO:0016020 // membrane // inferred from electronic annotation /// NM_008349 // GO:0016021 // integral to membrane // inferred from electronic annotation /// ENSMUST00000023691 // GO:0005887 // integral to plasma membrane // inferred from electronic annotation /// ENSMUST00000023691 // GO…	NM_008349 // GO:0004872 // receptor activity // inferred from electronic annotation /// NM_008349 // GO:0004920 // interleukin-10 receptor activity // inferred from mutant phenotype /// NM_008349 // GO:0005515 // protein binding // inferred from physical interaction /// ENSMUST00000023691 // GO:0004872 // receptor activity // inferred from electronic annotation /// ENSMUST00000023691 // GO:000492…	10436841
10373407	0	2.13181	1.53513	1.46292	membrane bound C2 domain containing protein	Mbc2		NM_011843 // GO:0016020 // membrane // inferred from electronic annotation /// NM_011843 // GO:0016021 // integral to membrane // inferred from reviewed computational analysis /// ENSMUST00000026427 // GO:0016020 // membrane // inferred from electronic annotation /// ENSMUST00000026427 // GO:0016021 // integral to membrane // inferred from reviewed computational analysis /// BC011482 // GO:001602…		10373407
10518350	0	2.1298	1.32834	1.3365	high mobility group box 2	Hmgb2	NM_008252 // GO:0006323 // DNA packaging // inferred from electronic annotation /// NM_008252 // GO:0006355 // regulation of transcription, DNA-dependent // inferred from electronic annotation /// NM_008252 // GO:0006323 // DNA packaging // inferred from electronic annotation /// NM_008252 // GO:0006355 // regulation of transcription, DNA-dependent // inferred from electronic annotation	NM_008252 // GO:0000785 // chromatin // inferred from electronic annotation /// NM_008252 // GO:0005634 // nucleus // inferred from electronic annotation /// NM_008252 // GO:0005694 // chromosome // inferred from electronic annotation /// NM_008252 // GO:0000785 // chromatin // inferred from electronic annotation /// NM_008252 // GO:0005634 // nucleus // inferred from electronic annotation /// NM…	NM_008252 // GO:0003677 // DNA binding // inferred from electronic annotation /// NM_008252 // GO:0003677 // DNA binding // inferred from electronic annotation	10518350
10545608	0	2.1283	1.58001	1.27557	sema domain, immunoglobulin domain (Ig), TM domain, and short cytoplasmic domain	Sema4f	NM_011350 // GO:0007275 // multicellular organismal development // inferred from electronic annotation /// NM_011350 // GO:0007399 // nervous system development // inferred from electronic annotation /// NM_011350 // GO:0030154 // cell differentiation // inferred from electronic annotation /// NM_011350 // GO:0030517 // negative regulation of axon extension // inferred from sequence or structural…	NM_011350 // GO:0000299 // integral to membrane of membrane fraction // inferred from sequence or structural similarity /// NM_011350 // GO:0005886 // plasma membrane // inferred from direct assay /// NM_011350 // GO:0016020 // membrane // inferred from electronic annotation /// NM_011350 // GO:0016021 // integral to membrane // inferred from sequence or structural similarity /// NM_011350 // GO:…	NM_011350 // GO:0004872 // receptor activity // inferred from electronic annotation /// NM_011350 // GO:0005515 // protein binding // inferred from physical interaction /// NM_001113481 // GO:0004872 // receptor activity // inferred from electronic annotation /// NM_001113481 // GO:0005515 // protein binding // inferred from physical interaction /// ENSMUST00000000641 // GO:0004872 // receptor ac…	10545608
10545101	0	2.12283	1.64544	1.55425	prostaglandin D2 synthase 2, hematopoietic	Ptgds2	NM_019455 // GO:0001516 // prostaglandin biosynthetic process // inferred from electronic annotation /// NM_019455 // GO:0006633 // fatty acid biosynthetic process // inferred from electronic annotation /// NM_019455 // GO:0006693 // prostaglandin metabolic process // inferred from direct assay /// NM_019455 // GO:0008610 // lipid biosynthetic process // inferred from electronic annotation /// EN…	NM_019455 // GO:0005575 // cellular_component // no biological data available /// NM_019455 // GO:0005737 // cytoplasm // inferred from electronic annotation /// ENSMUST00000031982 // GO:0005575 // cellular_component // no biological data available /// ENSMUST00000031982 // GO:0005737 // cytoplasm // inferred from electronic annotation /// D82072 // GO:0005575 // cellular_component // no biologic…	NM_019455 // GO:0004364 // glutathione transferase activity // inferred from sequence or structural similarity /// NM_019455 // GO:0004667 // prostaglandin-D synthase activity // inferred from direct assay /// NM_019455 // GO:0016853 // isomerase activity // inferred from electronic annotation /// ENSMUST00000031982 // GO:0004364 // glutathione transferase activity // inferred from sequence or st…	10545101
10359917	0	2.11884	1.38191	1.34028	hydroxysteroid (17-beta) dehydrogenase 7	Hsd17b7	NM_010476 // GO:0006694 // steroid biosynthetic process // inferred from electronic annotation /// NM_010476 // GO:0006695 // cholesterol biosynthetic process // inferred from direct assay /// NM_010476 // GO:0008152 // metabolic process // inferred from electronic annotation /// NM_010476 // GO:0008610 // lipid biosynthetic process // inferred from electronic annotation /// ENSMUST00000027989 //…	NM_010476 // GO:0005783 // endoplasmic reticulum // inferred from direct assay /// NM_010476 // GO:0016020 // membrane // inferred from electronic annotation /// NM_010476 // GO:0016021 // integral to membrane // inferred from electronic annotation /// ENSMUST00000027989 // GO:0005783 // endoplasmic reticulum // inferred from direct assay /// ENSMUST00000027989 // GO:0016020 // membrane // inferr…	NM_010476 // GO:0000253 // 3-keto sterol reductase activity // inferred from direct assay /// NM_010476 // GO:0003824 // catalytic activity // inferred from electronic annotation /// NM_010476 // GO:0004303 // estradiol 17-beta-dehydrogenase activity // inferred from electronic annotation /// NM_010476 // GO:0005488 // binding // inferred from electronic annotation /// NM_010476 // GO:0016491 // …	10359917
10394770	0	2.11821	1.69541	1.42114	ornithine decarboxylase, structural 1	Odc1	NM_013614 // GO:0001822 // kidney development // inferred from mutant phenotype /// NM_013614 // GO:0006596 // polyamine biosynthetic process // inferred from electronic annotation /// NM_013614 // GO:0008284 // positive regulation of cell proliferation // inferred from mutant phenotype /// ENSMUST00000011323 // GO:0001822 // kidney development // inferred from mutant phenotype /// ENSMUST0000001…	NM_013614 // GO:0005829 // cytosol // inferred from direct assay /// ENSMUST00000011323 // GO:0005829 // cytosol // inferred from direct assay /// BC083122 // GO:0005829 // cytosol // inferred from direct assay	NM_013614 // GO:0003824 // catalytic activity // inferred from electronic annotation /// NM_013614 // GO:0004586 // ornithine decarboxylase activity // inferred from direct assay /// NM_013614 // GO:0016829 // lyase activity // inferred from electronic annotation /// NM_013614 // GO:0016831 // carboxy-lyase activity // inferred from electronic annotation /// ENSMUST00000011323 // GO:0003824 // ca…	10394770
10475144	0	2.11792	1.73247	1.68694	calpain 3 | glucosidase, alpha; neutral C	Capn3|Ganc	NM_007601 // GO:0006508 // proteolysis // inferred from direct assay /// NM_007601 // GO:0030239 // myofibril assembly // inferred from mutant phenotype /// NM_007601 // GO:0045214 // sarcomere organization // inferred from mutant phenotype /// NM_001109761 // GO:0006508 // proteolysis // inferred from direct assay /// NM_001109761 // GO:0030239 // myofibril assembly // inferred from mutant pheno…	NM_007601 // GO:0005622 // intracellular // inferred from electronic annotation /// NM_007601 // GO:0005737 // cytoplasm // inferred from electronic annotation /// NM_001109761 // GO:0005622 // intracellular // inferred from electronic annotation /// NM_001109761 // GO:0005737 // cytoplasm // inferred from electronic annotation /// NM_172672 // GO:0005575 // cellular_component // no biological da…	NM_007601 // GO:0004197 // cysteine-type endopeptidase activity // inferred from electronic annotation /// NM_007601 // GO:0004198 // calcium-dependent cysteine-type endopeptidase activity // inferred from direct assay /// NM_007601 // GO:0005509 // calcium ion binding // inferred from electronic annotation /// NM_007601 // GO:0005515 // protein binding // inferred from physical interaction /// N…	10475144
10425808	0	2.11556	2.76307	1.92161	translocator protein	Tspo		NM_009775 // GO:0005739 // mitochondrion // inferred from direct assay /// NM_009775 // GO:0016020 // membrane // inferred from electronic annotation /// NM_009775 // GO:0016021 // integral to membrane // inferred from reviewed computational analysis /// ENSMUST00000047419 // GO:0005739 // mitochondrion // inferred from direct assay /// ENSMUST00000047419 // GO:0016020 // membrane // inferred fro…	NM_009775 // GO:0004872 // receptor activity // inferred from electronic annotation /// ENSMUST00000047419 // GO:0004872 // receptor activity // inferred from electronic annotation /// D21207 // GO:0004872 // receptor activity // inferred from electronic annotation	10425808
10396606	0	2.11124	1.33864	1.23142	synaptic nuclear envelope 2	Syne2	NM_001005510 // GO:0008150 // biological_process // no biological data available	NM_001005510 // GO:0005635 // nuclear envelope // not recorded	NM_001005510 // GO:0003674 // molecular_function // no biological data available /// NM_001005510 // GO:0003779 // actin binding // inferred from electronic annotation	10396606
10450800	0	2.10922	1.30261	1.44179	tripartite motif-containing 15	Trim15		NM_001024134 // GO:0005622 // intracellular // inferred from reviewed computational analysis /// ENSMUST00000025329 // GO:0005622 // intracellular // inferred from reviewed computational analysis /// BC027186 // GO:0005622 // intracellular // inferred from reviewed computational analysis	NM_001024134 // GO:0008270 // zinc ion binding // inferred from reviewed computational analysis /// NM_001024134 // GO:0046872 // metal ion binding // inferred from electronic annotation /// ENSMUST00000025329 // GO:0008270 // zinc ion binding // inferred from reviewed computational analysis /// ENSMUST00000025329 // GO:0046872 // metal ion binding // inferred from electronic annotation /// BC027…	10450800
10389214	0	2.10922	2.21336	2.03966	chemokine (C-C motif) ligand 9	Ccl9	NM_011338 // GO:0006935 // chemotaxis // inferred from electronic annotation /// NM_011338 // GO:0006955 // immune response // inferred from electronic annotation /// NM_011338 // GO:0007165 // signal transduction // inferred from electronic annotation /// ENSMUST00000019266 // GO:0006935 // chemotaxis // inferred from electronic annotation /// ENSMUST00000019266 // GO:0006955 // immune response …	NM_011338 // GO:0005576 // extracellular region // inferred from electronic annotation /// NM_011338 // GO:0005615 // extracellular space // inferred from reviewed computational analysis /// ENSMUST00000019266 // GO:0005576 // extracellular region // inferred from electronic annotation /// ENSMUST00000019266 // GO:0005615 // extracellular space // inferred from reviewed computational analysis ///…	NM_011338 // GO:0005125 // cytokine activity // inferred from electronic annotation /// NM_011338 // GO:0008009 // chemokine activity // inferred from electronic annotation /// ENSMUST00000019266 // GO:0005125 // cytokine activity // inferred from electronic annotation /// ENSMUST00000019266 // GO:0008009 // chemokine activity // inferred from electronic annotation /// U15209 // GO:0005125 // cyt…	10389214
10567580	0	2.10554	1.96671	1.71463	immunoglobulin superfamily, member 6	Igsf6		NM_030691 // GO:0016020 // membrane // inferred from electronic annotation /// NM_030691 // GO:0016021 // integral to membrane // inferred from reviewed computational analysis /// ENSMUST00000047194 // GO:0016020 // membrane // inferred from electronic annotation /// ENSMUST00000047194 // GO:0016021 // integral to membrane // inferred from reviewed computational analysis /// BC057951 // GO:001602…		10567580
10569057	0	2.10122	1.48174	1.5474	ribonuclease/angiogenin inhibitor 1	Rnh1		NM_145135 // GO:0005737 // cytoplasm // inferred from electronic annotation /// ENSMUST00000106033 // GO:0005737 // cytoplasm // inferred from electronic annotation /// BC010331 // GO:0005737 // cytoplasm // inferred from electronic annotation	NM_145135 // GO:0005515 // protein binding // inferred from electronic annotation /// ENSMUST00000106033 // GO:0005515 // protein binding // inferred from electronic annotation /// BC010331 // GO:0005515 // protein binding // inferred from electronic annotation	10569057
10414360	0	2.1001	1.36968	1.27012	lectin, galactose binding, soluble 3	Lgals3	NM_010705 // GO:0001501 // skeletal development // inferred from genetic interaction /// NM_010705 // GO:0030198 // extracellular matrix organization and biogenesis // inferred from genetic interaction /// ENSMUST00000022388 // GO:0001501 // skeletal development // inferred from genetic interaction /// ENSMUST00000022388 // GO:0030198 // extracellular matrix organization and biogenesis // inferre…	NM_010705 // GO:0005578 // proteinaceous extracellular matrix // inferred from direct assay /// NM_010705 // GO:0005634 // nucleus // inferred from direct assay /// NM_010705 // GO:0005634 // nucleus // not recorded /// NM_010705 // GO:0005737 // cytoplasm // inferred from direct assay /// NM_010705 // GO:0005737 // cytoplasm // not recorded /// ENSMUST00000022388 // GO:0005578 // proteinaceous e…	NM_010705 // GO:0005515 // protein binding // inferred from physical interaction /// NM_010705 // GO:0005529 // sugar binding // inferred from electronic annotation /// NM_010705 // GO:0019863 // IgE binding // inferred from electronic annotation /// ENSMUST00000022388 // GO:0005515 // protein binding // inferred from physical interaction /// ENSMUST00000022388 // GO:0005529 // sugar binding // i…	10414360
10500335	0	2.09995	1.53989	1.61007	Fc receptor, IgG, high affinity I	Fcgr1	NM_010186 // GO:0001788 // antibody-dependent cellular cytotoxicity // inferred from mutant phenotype /// NM_010186 // GO:0001798 // positive regulation of type IIa hypersensitivity // inferred from mutant phenotype /// NM_010186 // GO:0001805 // positive regulation of type III hypersensitivity // inferred from mutant phenotype /// NM_010186 // GO:0006898 // receptor-mediated endocytosis // infer…	NM_010186 // GO:0005615 // extracellular space // inferred from reviewed computational analysis /// NM_010186 // GO:0009897 // external side of plasma membrane // inferred from direct assay /// NM_010186 // GO:0016020 // membrane // inferred from electronic annotation /// NM_010186 // GO:0016021 // integral to membrane // inferred from reviewed computational analysis /// ENSMUST00000029748 // GO:…	NM_010186 // GO:0004872 // receptor activity // inferred from electronic annotation /// NM_010186 // GO:0019770 // IgG receptor activity // inferred from mutant phenotype /// NM_010186 // GO:0019864 // IgG binding // inferred from direct assay /// NM_010186 // GO:0019864 // IgG binding // inferred from mutant phenotype /// ENSMUST00000029748 // GO:0004872 // receptor activity // inferred from ele…	10500335
10403980	0	2.09955	1.26279	1.38469	H2b histone family member | histone cluster 1, H2bj | histone cluster 1, H2bk | histone cluster 1, H2bl | histone cluster 1, H2bm | histone cluster 1, H2bn | similar to Hist1h2bj protein | histone cluster 1, H2bf	LOC665622|Hist1h2bj|Hist1h2bk|Hist1h2bl|Hist1h2bm|Hist1h2bn|LOC100046213|Hist1h2bf	NM_178198 // GO:0006334 // nucleosome assembly // inferred from electronic annotation /// NM_175665 // GO:0006334 // nucleosome assembly // inferred from electronic annotation /// NM_178199 // GO:0006334 // nucleosome assembly // inferred from electronic annotation /// NM_178200 // GO:0006334 // nucleosome assembly // inferred from electronic annotation /// NM_178201 // GO:0006334 // nucleosome a…	NM_178198 // GO:0000786 // nucleosome // inferred from electronic annotation /// NM_178198 // GO:0005634 // nucleus // inferred from electronic annotation /// NM_178198 // GO:0005694 // chromosome // inferred from electronic annotation /// NM_175665 // GO:0000786 // nucleosome // inferred from electronic annotation /// NM_175665 // GO:0005634 // nucleus // inferred from electronic annotation /// …	NM_178198 // GO:0003677 // DNA binding // inferred from electronic annotation /// NM_175665 // GO:0003677 // DNA binding // inferred from electronic annotation /// NM_178199 // GO:0003677 // DNA binding // inferred from electronic annotation /// NM_178200 // GO:0003677 // DNA binding // inferred from electronic annotation /// NM_178201 // GO:0003677 // DNA binding // inferred from electronic anno…	10403980
10346874	0	2.09503	1.70598	1.73899						10346874
10551009	0	2.09498	2.10534	1.78125	thymosin, beta 10	Tmsb10	NM_025284 // GO:0007010 // cytoskeleton organization and biogenesis // inferred from electronic annotation /// NM_025284 // GO:0030036 // actin cytoskeleton organization and biogenesis // traceable author statement /// NM_025284 // GO:0042989 // sequestering of actin monomers // inferred from electronic annotation /// BC038926 // GO:0007010 // cytoskeleton organization and biogenesis // inferred …	NM_025284 // GO:0005737 // cytoplasm // inferred by curator /// NM_025284 // GO:0005856 // cytoskeleton // inferred from electronic annotation /// BC038926 // GO:0005737 // cytoplasm // inferred by curator /// BC038926 // GO:0005856 // cytoskeleton // inferred from electronic annotation /// BC038926 // GO:0005737 // cytoplasm // inferred by curator /// BC038926 // GO:0005856 // cytoskeleton // in…	NM_025284 // GO:0003779 // actin binding // inferred from electronic annotation /// NM_025284 // GO:0003785 // actin monomer binding // traceable author statement /// BC038926 // GO:0003779 // actin binding // inferred from electronic annotation /// BC038926 // GO:0003785 // actin monomer binding // traceable author statement /// BC038926 // GO:0003779 // actin binding // inferred from electronic…	10551009
10568355	0	2.09226	1.83834	1.72094	PYD and CARD domain containing	Pycard	NM_023258 // GO:0006508 // proteolysis // inferred from electronic annotation /// NM_023258 // GO:0006915 // apoptosis // inferred from electronic annotation /// NM_023258 // GO:0006917 // induction of apoptosis // inferred from sequence or structural similarity /// NM_023258 // GO:0006954 // inflammatory response // inferred from mutant phenotype /// NM_023258 // GO:0007049 // cell cycle // infe…	NM_023258 // GO:0005576 // extracellular region // inferred from direct assay /// NM_023258 // GO:0005622 // intracellular // inferred from electronic annotation /// NM_023258 // GO:0005737 // cytoplasm // inferred from electronic annotation /// NM_023258 // GO:0005829 // cytosol // inferred from direct assay /// ENSMUST00000033056 // GO:0005576 // extracellular region // inferred from direct ass…	NM_023258 // GO:0005515 // protein binding // inferred from physical interaction /// NM_023258 // GO:0016505 // apoptotic protease activator activity // inferred from sequence or structural similarity /// NM_023258 // GO:0030693 // caspase activity // inferred from electronic annotation /// ENSMUST00000033056 // GO:0005515 // protein binding // inferred from physical interaction /// ENSMUST000000…	10568355
10346564	0	2.09091	1.49582	1.35556	caspase 8	Casp8	NM_009812 // GO:0001525 // angiogenesis // inferred from mutant phenotype /// NM_009812 // GO:0001841 // neural tube formation // inferred from mutant phenotype /// NM_009812 // GO:0006508 // proteolysis // inferred from electronic annotation /// NM_009812 // GO:0006915 // apoptosis // inferred from direct assay /// NM_009812 // GO:0006915 // apoptosis // inferred from mutant phenotype /// NM_009…	NM_009812 // GO:0005634 // nucleus // inferred from direct assay /// NM_009812 // GO:0005737 // cytoplasm // inferred from direct assay /// NM_009812 // GO:0030690 // Noc1p-Noc2p complex // inferred from mutant phenotype /// NM_001080126 // GO:0005634 // nucleus // inferred from direct assay /// NM_001080126 // GO:0005737 // cytoplasm // inferred from direct assay /// NM_001080126 // GO:0030690 /…	NM_009812 // GO:0005515 // protein binding // inferred from physical interaction /// NM_009812 // GO:0008233 // peptidase activity // inferred from mutant phenotype /// NM_009812 // GO:0008234 // cysteine-type peptidase activity // inferred from electronic annotation /// NM_009812 // GO:0016787 // hydrolase activity // inferred from electronic annotation /// NM_009812 // GO:0030693 // caspase act…	10346564
10518352	0	2.08655	1.36081	1.33881	high mobility group box 2	Hmgb2	NM_008252 // GO:0006323 // DNA packaging // inferred from electronic annotation /// NM_008252 // GO:0006355 // regulation of transcription, DNA-dependent // inferred from electronic annotation /// ENSMUST00000067925 // GO:0006323 // DNA packaging // inferred from electronic annotation /// ENSMUST00000067925 // GO:0006355 // regulation of transcription, DNA-dependent // inferred from electronic an…	NM_008252 // GO:0000785 // chromatin // inferred from electronic annotation /// NM_008252 // GO:0005634 // nucleus // inferred from electronic annotation /// NM_008252 // GO:0005694 // chromosome // inferred from electronic annotation /// ENSMUST00000067925 // GO:0000785 // chromatin // inferred from electronic annotation /// ENSMUST00000067925 // GO:0005634 // nucleus // inferred from electronic…	NM_008252 // GO:0003677 // DNA binding // inferred from electronic annotation /// ENSMUST00000067925 // GO:0003677 // DNA binding // inferred from electronic annotation /// BC083108 // GO:0003677 // DNA binding // inferred from electronic annotation	10518352
10477061	0	2.08622	1.14642	1.22334	sulfiredoxin 1 homolog (S. cerevisiae)	Srxn1	NM_029688 // GO:0006979 // response to oxidative stress // inferred from direct assay /// ENSMUST00000099225 // GO:0006979 // response to oxidative stress // inferred from direct assay /// BC049957 // GO:0006979 // response to oxidative stress // inferred from direct assay	NM_029688 // GO:0005737 // cytoplasm // inferred from electronic annotation /// NM_029688 // GO:0005829 // cytosol // inferred from sequence or structural similarity /// ENSMUST00000099225 // GO:0005737 // cytoplasm // inferred from electronic annotation /// ENSMUST00000099225 // GO:0005829 // cytosol // inferred from sequence or structural similarity /// BC049957 // GO:0005737 // cytoplasm // in…	NM_029688 // GO:0000166 // nucleotide binding // inferred from electronic annotation /// NM_029688 // GO:0000287 // magnesium ion binding // inferred from electronic annotation /// NM_029688 // GO:0003677 // DNA binding // inferred from reviewed computational analysis /// NM_029688 // GO:0005524 // ATP binding // inferred from electronic annotation /// NM_029688 // GO:0016209 // antioxidant activ…	10477061
10582303	0	2.08528	1.75039	1.70497	cytochrome b-245, alpha polypeptide	Cyba	NM_007806 // GO:0006801 // superoxide metabolic process // inferred from reviewed computational analysis /// NM_007806 // GO:0006810 // transport // inferred from electronic annotation /// ENSMUST00000017604 // GO:0006801 // superoxide metabolic process // inferred from reviewed computational analysis /// ENSMUST00000017604 // GO:0006810 // transport // inferred from electronic annotation /// BC0…	NM_007806 // GO:0005737 // cytoplasm // inferred from direct assay /// NM_007806 // GO:0005739 // mitochondrion // inferred from direct assay /// NM_007806 // GO:0005739 // mitochondrion // inferred from reviewed computational analysis /// NM_007806 // GO:0016020 // membrane // inferred from electronic annotation /// NM_007806 // GO:0016021 // integral to membrane // inferred from reviewed comput…	NM_007806 // GO:0005506 // iron ion binding // inferred from electronic annotation /// NM_007806 // GO:0016491 // oxidoreductase activity // inferred from reviewed computational analysis /// NM_007806 // GO:0020037 // heme binding // inferred from electronic annotation /// NM_007806 // GO:0046872 // metal ion binding // inferred from electronic annotation /// ENSMUST00000017604 // GO:0005506 // i…	10582303
10597758	0	2.08284	1.48466	1.25992	AXIN1 up-regulated 1	Axud1	NM_153287 // GO:0006915 // apoptosis // inferred from electronic annotation /// ENSMUST00000035101 // GO:0006915 // apoptosis // inferred from electronic annotation /// BC050066 // GO:0006915 // apoptosis // inferred from electronic annotation	NM_153287 // GO:0005634 // nucleus // inferred from electronic annotation /// ENSMUST00000035101 // GO:0005634 // nucleus // inferred from electronic annotation /// BC050066 // GO:0005634 // nucleus // inferred from electronic annotation		10597758
10482824	0	2.07961	1.40063	1.48181	activin A receptor, type 1	Acvr1	NM_001110204 // GO:0001569 // patterning of blood vessels // inferred from mutant phenotype /// NM_001110204 // GO:0001655 // urogenital system development // not recorded /// NM_001110204 // GO:0001701 // in utero embryonic development // inferred from mutant phenotype /// NM_001110204 // GO:0001702 // gastrulation with mouth forming second // inferred from mutant phenotype /// NM_001110204 // G…	NM_001110204 // GO:0005887 // integral to plasma membrane // inferred from direct assay /// NM_001110204 // GO:0016020 // membrane // inferred from electronic annotation /// NM_001110204 // GO:0016021 // integral to membrane // inferred from electronic annotation /// NM_001110204 // GO:0045177 // apical part of cell // inferred from direct assay /// NM_007394 // GO:0005887 // integral to plasma m…	NM_001110204 // GO:0000166 // nucleotide binding // inferred from electronic annotation /// NM_001110204 // GO:0000287 // magnesium ion binding // inferred from electronic annotation /// NM_001110204 // GO:0004672 // protein kinase activity // inferred from electronic annotation /// NM_001110204 // GO:0004674 // protein serine/threonine kinase activity // inferred from electronic annotation /// N…	10482824
10443764	0	2.07806	1.76762	1.53987	solute carrier family 37 (glycerol-3-phosphate transporter), member 1	Slc37a1				10443764
10475080	0	2.07567	1.34195	1.17951	mitogen-activated protein kinase binding protein 1	Mapkbp1	NM_011941 // GO:0007256 // activation of JNKK activity // inferred from direct assay /// ENSMUST00000066058 // GO:0007256 // activation of JNKK activity // inferred from direct assay /// BC070449 // GO:0007256 // activation of JNKK activity // inferred from direct assay /// ENSMUST00000102506 // GO:0007256 // activation of JNKK activity // inferred from direct assay	NM_011941 // GO:0005575 // cellular_component // no biological data available /// ENSMUST00000066058 // GO:0005575 // cellular_component // no biological data available /// BC070449 // GO:0005575 // cellular_component // no biological data available /// ENSMUST00000102506 // GO:0005575 // cellular_component // no biological data available	NM_011941 // GO:0005515 // protein binding // inferred from physical interaction /// NM_011941 // GO:0016301 // kinase activity // inferred from electronic annotation /// ENSMUST00000066058 // GO:0005515 // protein binding // inferred from physical interaction /// ENSMUST00000066058 // GO:0016301 // kinase activity // inferred from electronic annotation /// BC070449 // GO:0005515 // protein bindi…	10475080
10545479	0	2.07535	2.11246	1.78605	thymosin, beta 10 | similar to thymosin, beta 10	Tmsb10|LOC100043712|LOC100047613	NM_025284 // GO:0007010 // cytoskeleton organization and biogenesis // inferred from electronic annotation /// NM_025284 // GO:0030036 // actin cytoskeleton organization and biogenesis // traceable author statement /// NM_025284 // GO:0042989 // sequestering of actin monomers // inferred from electronic annotation /// NM_001039392 // GO:0007010 // cytoskeleton organization and biogenesis // infer…	NM_025284 // GO:0005737 // cytoplasm // inferred by curator /// NM_025284 // GO:0005856 // cytoskeleton // inferred from electronic annotation /// NM_001039392 // GO:0005737 // cytoplasm // inferred by curator /// NM_001039392 // GO:0005856 // cytoskeleton // inferred from electronic annotation /// BC038926 // GO:0005737 // cytoplasm // inferred by curator /// BC038926 // GO:0005856 // cytoskelet…	NM_025284 // GO:0003779 // actin binding // inferred from electronic annotation /// NM_025284 // GO:0003785 // actin monomer binding // traceable author statement /// NM_001039392 // GO:0003779 // actin binding // inferred from electronic annotation /// NM_001039392 // GO:0003785 // actin monomer binding // traceable author statement /// BC038926 // GO:0003779 // actin binding // inferred from el…	10545479
10408070	0	2.07253	1.23787	1.37518	histone cluster 1, H2bl | histone cluster 1, H2bk | histone cluster 1, H2bm | histone cluster 1, H2bj | histone cluster 1, H2bn | histone cluster 1, H2bf | histone cluster 1, H2bh | histone cluster 1, H2bb | histone cluster 1, H2be | histone cluster 1, H2bg | H2b histone family, member A | H2b histone family member | histone cluster 1, H2bc | similar to Hist1h2bj protein	Hist1h2bl|Hist1h2bk|Hist1h2bm|Hist1h2bj|Hist1h2bn|Hist1h2bf|Hist1h2bh|Hist1h2bb|Hist1h2be|Hist1h2bg|RP23-38E20.1|LOC665622|Hist1h2bc|LOC100046213	NM_178199 // GO:0006334 // nucleosome assembly // inferred from electronic annotation /// NM_175665 // GO:0006334 // nucleosome assembly // inferred from electronic annotation /// NM_178200 // GO:0006334 // nucleosome assembly // inferred from electronic annotation /// NM_178198 // GO:0006334 // nucleosome assembly // inferred from electronic annotation /// NM_178201 // GO:0006334 // nucleosome a…	NM_178199 // GO:0000786 // nucleosome // inferred from electronic annotation /// NM_178199 // GO:0005634 // nucleus // inferred from electronic annotation /// NM_178199 // GO:0005694 // chromosome // inferred from electronic annotation /// NM_175665 // GO:0000786 // nucleosome // inferred from electronic annotation /// NM_175665 // GO:0005634 // nucleus // inferred from electronic annotation /// …	NM_178199 // GO:0003677 // DNA binding // inferred from electronic annotation /// NM_175665 // GO:0003677 // DNA binding // inferred from electronic annotation /// NM_178200 // GO:0003677 // DNA binding // inferred from electronic annotation /// NM_178198 // GO:0003677 // DNA binding // inferred from electronic annotation /// NM_178201 // GO:0003677 // DNA binding // inferred from electronic anno…	10408070
10377265	0	2.07172	1.18796	1.16797	phosphoinositide-3-kinase, regulatory subunit 5, p101	Pik3r5		NM_177320 // GO:0005634 // nucleus // inferred from electronic annotation /// NM_177320 // GO:0005737 // cytoplasm // inferred from electronic annotation /// NM_177320 // GO:0016020 // membrane // inferred from electronic annotation /// ENSMUST00000021283 // GO:0005634 // nucleus // inferred from electronic annotation /// ENSMUST00000021283 // GO:0005737 // cytoplasm // inferred from electronic a…	NM_177320 // GO:0016301 // kinase activity // inferred from electronic annotation /// ENSMUST00000021283 // GO:0016301 // kinase activity // inferred from electronic annotation /// BC128076 // GO:0016301 // kinase activity // inferred from electronic annotation	10377265
10374333	0	2.07139	1.54172	1.65048	IKAROS family zinc finger 1	Ikzf1	NM_001025597 // GO:0006350 // transcription // inferred from electronic annotation /// NM_001025597 // GO:0006355 // regulation of transcription, DNA-dependent // inferred from electronic annotation /// NM_001025597 // GO:0006355 // regulation of transcription, DNA-dependent // inferred from mutant phenotype /// NM_001025597 // GO:0016481 // negative regulation of transcription // inferred from d…	NM_001025597 // GO:0005622 // intracellular // inferred from electronic annotation /// NM_001025597 // GO:0005634 // nucleus // inferred from direct assay /// NM_001025597 // GO:0005667 // transcription factor complex // inferred from electronic annotation /// NM_001025597 // GO:0005667 // transcription factor complex // traceable author statement /// NM_001025597 // GO:0005721 // centric heteroc…	NM_001025597 // GO:0003676 // nucleic acid binding // inferred from electronic annotation /// NM_001025597 // GO:0003677 // DNA binding // inferred from direct assay /// NM_001025597 // GO:0003700 // transcription factor activity // inferred from direct assay /// NM_001025597 // GO:0005515 // protein binding // inferred from physical interaction /// NM_001025597 // GO:0008270 // zinc ion binding …	10374333
10528810	0	2.0713	1.54666	1.52108	spermatogenesis associated glutamate (E)-rich protein 4a | spermatogenesis associated glutamate (E)-rich protein 4e | spermatogenesis associated glutamate (E)-rich protein 4b | predicted gene, ENSMUSG00000033219 | RIKEN cDNA 4930572O03 gene	Speer4a|Speer4e|Speer4b|ENSMUSG00000033219|4930572O03Rik	NM_029376 // GO:0008150 // biological_process // no biological data available /// NM_001122661 // GO:0008150 // biological_process // no biological data available /// NM_028561 // GO:0008150 // biological_process // no biological data available /// ENSMUST00000079447 // GO:0008150 // biological_process // no biological data available /// ENSMUST00000053257 // GO:0008150 // biological_process // n…	NM_029376 // GO:0005575 // cellular_component // no biological data available /// NM_001122661 // GO:0005575 // cellular_component // no biological data available /// NM_028561 // GO:0005575 // cellular_component // no biological data available /// ENSMUST00000079447 // GO:0005575 // cellular_component // no biological data available /// ENSMUST00000053257 // GO:0005575 // cellular_component // n…	NM_029376 // GO:0003674 // molecular_function // no biological data available /// NM_001122661 // GO:0003674 // molecular_function // no biological data available /// NM_028561 // GO:0003674 // molecular_function // no biological data available /// ENSMUST00000079447 // GO:0003674 // molecular_function // no biological data available /// ENSMUST00000053257 // GO:0003674 // molecular_function // n…	10528810
10348096	0	2.07035	1.12589	1.18318	DIS3 mitotic control homolog (S. cerevisiae)-like 2	Dis3l2			NM_153530 // GO:0003723 // RNA binding // inferred from reviewed computational analysis /// NM_153530 // GO:0004518 // nuclease activity // inferred from electronic annotation /// NM_153530 // GO:0004527 // exonuclease activity // inferred from electronic annotation /// NM_153530 // GO:0004540 // ribonuclease activity // inferred from reviewed computational analysis /// NM_153530 // GO:0016787 //…	10348096
10562192	0	2.07021	2.05016	2.40241	FXYD domain-containing ion transport regulator 5	Fxyd5	NM_008761 // GO:0006810 // transport // inferred from electronic annotation /// NM_008761 // GO:0006811 // ion transport // inferred from electronic annotation /// NM_001111073 // GO:0006810 // transport // inferred from electronic annotation /// NM_001111073 // GO:0006811 // ion transport // inferred from electronic annotation /// ENSMUST00000009831 // GO:0006810 // transport // inferred from el…	NM_008761 // GO:0005615 // extracellular space // inferred from reviewed computational analysis /// NM_008761 // GO:0016020 // membrane // inferred from electronic annotation /// NM_008761 // GO:0016021 // integral to membrane // inferred from reviewed computational analysis /// NM_001111073 // GO:0005615 // extracellular space // inferred from reviewed computational analysis /// NM_001111073 // …	NM_008761 // GO:0005216 // ion channel activity // inferred from electronic annotation /// NM_001111073 // GO:0005216 // ion channel activity // inferred from electronic annotation /// ENSMUST00000009831 // GO:0005216 // ion channel activity // inferred from electronic annotation /// BC031112 // GO:0005216 // ion channel activity // inferred from electronic annotation	10562192
10441313	0	2.05901	1.26471	1.50825	RIKEN cDNA 5830404H04 gene	5830404H04Rik				10441313
10409767	0	2.05752	1.64467	1.63484	golgi membrane protein 1	Golm1	NM_027307 // GO:0008150 // biological_process // no biological data available /// NM_001035122 // GO:0008150 // biological_process // no biological data available /// ENSMUST00000095739 // GO:0008150 // biological_process // no biological data available /// ENSMUST00000022039 // GO:0008150 // biological_process // no biological data available /// BC098486 // GO:0008150 // biological_process // no…	NM_027307 // GO:0005794 // Golgi apparatus // not recorded /// NM_027307 // GO:0016020 // membrane // inferred from electronic annotation /// NM_027307 // GO:0016021 // integral to membrane // inferred from electronic annotation /// NM_001035122 // GO:0005794 // Golgi apparatus // not recorded /// NM_001035122 // GO:0016020 // membrane // inferred from electronic annotation /// NM_001035122 // GO…	NM_027307 // GO:0003674 // molecular_function // no biological data available /// NM_001035122 // GO:0003674 // molecular_function // no biological data available /// ENSMUST00000095739 // GO:0003674 // molecular_function // no biological data available /// ENSMUST00000022039 // GO:0003674 // molecular_function // no biological data available /// BC098486 // GO:0003674 // molecular_function // no…	10409767
10528794	0	2.05555	1.49903	1.54028	spermatogenesis associated glutamate (E)-rich protein 4a	Speer4a	NM_029376 // GO:0008150 // biological_process // no biological data available /// NM_029376 // GO:0008150 // biological_process // no biological data available /// NM_029376 // GO:0008150 // biological_process // no biological data available /// ENSMUST00000079447 // GO:0008150 // biological_process // no biological data available /// ENSMUST00000079447 // GO:0008150 // biological_process // no b…	NM_029376 // GO:0005575 // cellular_component // no biological data available /// NM_029376 // GO:0005575 // cellular_component // no biological data available /// NM_029376 // GO:0005575 // cellular_component // no biological data available /// ENSMUST00000079447 // GO:0005575 // cellular_component // no biological data available /// ENSMUST00000079447 // GO:0005575 // cellular_component // no b…	NM_029376 // GO:0003674 // molecular_function // no biological data available /// NM_029376 // GO:0003674 // molecular_function // no biological data available /// NM_029376 // GO:0003674 // molecular_function // no biological data available /// ENSMUST00000079447 // GO:0003674 // molecular_function // no biological data available /// ENSMUST00000079447 // GO:0003674 // molecular_function // no b…	10528794
10574427	0	2.0538	1.58338	1.4882	inosine 5'-phosphate dehydrogenase 2	Impdh2	NM_011830 // GO:0006164 // purine nucleotide biosynthetic process // inferred from mutant phenotype /// NM_011830 // GO:0006177 // GMP biosynthetic process // inferred from electronic annotation /// NM_011830 // GO:0008152 // metabolic process // inferred from electronic annotation /// NM_011830 // GO:0046651 // lymphocyte proliferation // inferred from mutant phenotype /// ENSMUST00000081111 // …		NM_011830 // GO:0003824 // catalytic activity // inferred from electronic annotation /// NM_011830 // GO:0003938 // IMP dehydrogenase activity // inferred from direct assay /// NM_011830 // GO:0016491 // oxidoreductase activity // inferred from electronic annotation /// NM_011830 // GO:0030955 // potassium ion binding // inferred from electronic annotation /// NM_011830 // GO:0046872 // metal ion…	10574427
10347218	0	2.05349	2.36323	1.76604						10347218
10396956	0	2.05323	1.26089	1.22732	pecanex homolog (Drosophila)	Pcnx		NM_018814 // GO:0016020 // membrane // inferred from electronic annotation /// NM_018814 // GO:0016021 // integral to membrane // inferred from reviewed computational analysis /// ENSMUST00000021567 // GO:0016020 // membrane // inferred from electronic annotation /// ENSMUST00000021567 // GO:0016021 // integral to membrane // inferred from reviewed computational analysis /// AF096286 // GO:001602…		10396956
10351509	0	2.05202	2.0756	1.66281	Fc receptor, IgG, low affinity IV	Fcgr4		NM_144559 // GO:0016021 // integral to membrane // inferred from electronic annotation /// ENSMUST00000078825 // GO:0016021 // integral to membrane // inferred from electronic annotation /// AF499613 // GO:0016021 // integral to membrane // inferred from electronic annotation	NM_144559 // GO:0004872 // receptor activity // inferred from electronic annotation /// ENSMUST00000078825 // GO:0004872 // receptor activity // inferred from electronic annotation /// AF499613 // GO:0004872 // receptor activity // inferred from electronic annotation	10351509
10535017	0	2.05173	1.37638	1.30417	galactose-3-O-sulfotransferase 4	Gal3st4	NM_001033416 // GO:0009101 // glycoprotein biosynthetic process // not recorded /// ENSMUST00000100530 // GO:0009101 // glycoprotein biosynthetic process // not recorded /// ENSMUST00000110921 // GO:0009101 // glycoprotein biosynthetic process // not recorded /// ENSMUST00000110922 // GO:0009101 // glycoprotein biosynthetic process // not recorded	NM_001033416 // GO:0005575 // cellular_component // no biological data available /// ENSMUST00000100530 // GO:0005575 // cellular_component // no biological data available /// ENSMUST00000110921 // GO:0005575 // cellular_component // no biological data available /// ENSMUST00000110922 // GO:0005575 // cellular_component // no biological data available	NM_001033416 // GO:0016740 // transferase activity // inferred from electronic annotation /// NM_001033416 // GO:0050694 // galactose 3-O-sulfotransferase activity // not recorded /// ENSMUST00000100530 // GO:0016740 // transferase activity // inferred from electronic annotation /// ENSMUST00000100530 // GO:0050694 // galactose 3-O-sulfotransferase activity // not recorded /// ENSMUST00000110921 …	10535017
10462796	0	2.05154	1.06296	1.15999	kinesin family member 11	Kif11	NM_010615 // GO:0007017 // microtubule-based process // inferred from electronic annotation /// NM_010615 // GO:0007018 // microtubule-based movement // inferred from electronic annotation /// NM_010615 // GO:0007049 // cell cycle // inferred from electronic annotation /// NM_010615 // GO:0007067 // mitosis // inferred from electronic annotation /// NM_010615 // GO:0007100 // mitotic centrosome s…	NM_010615 // GO:0005871 // kinesin complex // inferred from electronic annotation /// NM_010615 // GO:0005874 // microtubule // inferred from electronic annotation /// NM_010615 // GO:0005875 // microtubule associated complex // inferred from reviewed computational analysis /// ENSMUST00000012587 // GO:0005871 // kinesin complex // inferred from electronic annotation /// ENSMUST00000012587 // GO:…	NM_010615 // GO:0000166 // nucleotide binding // inferred from electronic annotation /// NM_010615 // GO:0003774 // motor activity // inferred from reviewed computational analysis /// NM_010615 // GO:0003777 // microtubule motor activity // inferred from electronic annotation /// NM_010615 // GO:0005524 // ATP binding // inferred from reviewed computational analysis /// ENSMUST00000012587 // GO:0…	10462796
10441003	0	2.0499	1.73157	1.92656	runt related transcription factor 1	Runx1	NM_001111023 // GO:0001501 // skeletal development // inferred from mutant phenotype /// NM_001111023 // GO:0001701 // in utero embryonic development // inferred from mutant phenotype /// NM_001111023 // GO:0001889 // liver development // inferred from mutant phenotype /// NM_001111023 // GO:0006350 // transcription // inferred from electronic annotation /// NM_001111023 // GO:0006355 // regulati…	NM_001111023 // GO:0005634 // nucleus // inferred from electronic annotation /// NM_009821 // GO:0005634 // nucleus // inferred from electronic annotation /// NM_001111021 // GO:0005634 // nucleus // inferred from electronic annotation /// NM_001111022 // GO:0005634 // nucleus // inferred from electronic annotation /// ENSMUST00000113956 // GO:0005634 // nucleus // inferred from electronic annota…	NM_001111023 // GO:0003677 // DNA binding // inferred from direct assay /// NM_001111023 // GO:0003700 // transcription factor activity // inferred from direct assay /// NM_001111023 // GO:0005515 // protein binding // inferred from physical interaction /// NM_001111023 // GO:0005524 // ATP binding // inferred from electronic annotation /// NM_009821 // GO:0003677 // DNA binding // inferred from …	10441003
10490212	0	2.04369	1.79017	1.67581	cathepsin Z	Ctsz	NM_022325 // GO:0006508 // proteolysis // inferred from electronic annotation /// ENSMUST00000016400 // GO:0006508 // proteolysis // inferred from electronic annotation /// AF136277 // GO:0006508 // proteolysis // inferred from electronic annotation	NM_022325 // GO:0005615 // extracellular space // inferred from reviewed computational analysis /// NM_022325 // GO:0005764 // lysosome // inferred from electronic annotation /// ENSMUST00000016400 // GO:0005615 // extracellular space // inferred from reviewed computational analysis /// ENSMUST00000016400 // GO:0005764 // lysosome // inferred from electronic annotation /// AF136277 // GO:0005615 …	NM_022325 // GO:0004197 // cysteine-type endopeptidase activity // inferred from electronic annotation /// NM_022325 // GO:0008233 // peptidase activity // inferred from electronic annotation /// NM_022325 // GO:0008234 // cysteine-type peptidase activity // inferred from electronic annotation /// NM_022325 // GO:0016787 // hydrolase activity // inferred from electronic annotation /// ENSMUST0000…	10490212
10455015	0	2.03963	1.83125	1.7166						10455015
10390175	0	2.02875	2.43837	3.70165	nerve growth factor receptor (TNFR superfamily, member 16)	Ngfr	NM_033217 // GO:0006915 // apoptosis // inferred from electronic annotation /// NM_033217 // GO:0006917 // induction of apoptosis // inferred from direct assay /// NM_033217 // GO:0007165 // signal transduction // inferred from electronic annotation /// NM_033217 // GO:0007275 // multicellular organismal development // inferred from electronic annotation /// NM_033217 // GO:0007399 // nervous sys…	NM_033217 // GO:0005615 // extracellular space // inferred from reviewed computational analysis /// NM_033217 // GO:0005886 // plasma membrane // inferred from direct assay /// NM_033217 // GO:0016020 // membrane // inferred from electronic annotation /// NM_033217 // GO:0016021 // integral to membrane // inferred from reviewed computational analysis /// ENSMUST00000000122 // GO:0005615 // extrac…	NM_033217 // GO:0004872 // receptor activity // inferred from electronic annotation /// NM_033217 // GO:0005035 // death receptor activity // inferred from direct assay /// NM_033217 // GO:0005515 // protein binding // inferred from physical interaction /// NM_033217 // GO:0048406 // nerve growth factor binding // inferred from direct assay /// ENSMUST00000000122 // GO:0004872 // receptor activit…	10390175
10539517	0	2.02685	1.48502	1.37044	dysferlin	Dysf	NM_021469 // GO:0001778 // plasma membrane repair // inferred from direct assay /// NM_001077694 // GO:0001778 // plasma membrane repair // inferred from direct assay /// ENSMUST00000081904 // GO:0001778 // plasma membrane repair // inferred from direct assay /// ENSMUST00000113821 // GO:0001778 // plasma membrane repair // inferred from direct assay /// ENSMUST00000113823 // GO:0001778 // plasma…	NM_021469 // GO:0016020 // membrane // inferred from electronic annotation /// NM_021469 // GO:0016021 // integral to membrane // inferred from electronic annotation /// NM_021469 // GO:0030315 // T-tubule // inferred from direct assay /// NM_021469 // GO:0042383 // sarcolemma // inferred from direct assay /// NM_001077694 // GO:0016020 // membrane // inferred from electronic annotation /// NM_00…	NM_021469 // GO:0005515 // protein binding // inferred from physical interaction /// NM_001077694 // GO:0005515 // protein binding // inferred from physical interaction /// ENSMUST00000081904 // GO:0005515 // protein binding // inferred from physical interaction /// ENSMUST00000113821 // GO:0005515 // protein binding // inferred from physical interaction /// ENSMUST00000113823 // GO:0005515 // pr…	10539517
10529636	0	2.02219	1.00992	1.18873	serine/threonine kinase 32B	Stk32b	NM_022416 // GO:0006468 // protein amino acid phosphorylation // inferred from electronic annotation /// ENSMUST00000094836 // GO:0006468 // protein amino acid phosphorylation // inferred from electronic annotation /// BC056396 // GO:0006468 // protein amino acid phosphorylation // inferred from electronic annotation		NM_022416 // GO:0000166 // nucleotide binding // inferred from electronic annotation /// NM_022416 // GO:0000287 // magnesium ion binding // inferred from electronic annotation /// NM_022416 // GO:0004672 // protein kinase activity // inferred from electronic annotation /// NM_022416 // GO:0004674 // protein serine/threonine kinase activity // inferred from electronic annotation /// NM_022416 // …	10529636
10571870	0	2.01624	1.27482	1.29019	high mobility group box 2	Hmgb2	NM_008252 // GO:0006323 // DNA packaging // inferred from electronic annotation /// NM_008252 // GO:0006355 // regulation of transcription, DNA-dependent // inferred from electronic annotation /// ENSMUST00000067925 // GO:0006323 // DNA packaging // inferred from electronic annotation /// ENSMUST00000067925 // GO:0006355 // regulation of transcription, DNA-dependent // inferred from electronic an…	NM_008252 // GO:0000785 // chromatin // inferred from electronic annotation /// NM_008252 // GO:0005634 // nucleus // inferred from electronic annotation /// NM_008252 // GO:0005694 // chromosome // inferred from electronic annotation /// ENSMUST00000067925 // GO:0000785 // chromatin // inferred from electronic annotation /// ENSMUST00000067925 // GO:0005634 // nucleus // inferred from electronic…	NM_008252 // GO:0003677 // DNA binding // inferred from electronic annotation /// ENSMUST00000067925 // GO:0003677 // DNA binding // inferred from electronic annotation /// BC083108 // GO:0003677 // DNA binding // inferred from electronic annotation	10571870
10503098	0	2.01176	1.53849	1.57551	Yamaguchi sarcoma viral (v-yes-1) oncogene homolog	Lyn	NM_001111096 // GO:0006468 // protein amino acid phosphorylation // inferred from electronic annotation /// NM_001111096 // GO:0007242 // intracellular signaling cascade // inferred from direct assay /// NM_001111096 // GO:0008284 // positive regulation of cell proliferation // inferred from mutant phenotype /// NM_001111096 // GO:0009725 // response to hormone stimulus // inferred from direct as…	NM_001111096 // GO:0005634 // nucleus // inferred from direct assay /// NM_001111096 // GO:0005737 // cytoplasm // inferred from direct assay /// NM_010747 // GO:0005634 // nucleus // inferred from direct assay /// NM_010747 // GO:0005737 // cytoplasm // inferred from direct assay /// ENSMUST00000041377 // GO:0005634 // nucleus // inferred from direct assay /// ENSMUST00000041377 // GO:0005737 //…	NM_001111096 // GO:0000166 // nucleotide binding // inferred from electronic annotation /// NM_001111096 // GO:0004672 // protein kinase activity // inferred from direct assay /// NM_001111096 // GO:0004713 // protein tyrosine kinase activity // inferred from direct assay /// NM_001111096 // GO:0004715 // non-membrane spanning protein tyrosine kinase activity // inferred from electronic annotatio…	10503098
10474875	0	2.00997	0.988516	1.22034	cancer susceptibility candidate 5	Casc5		NM_029617 // GO:0005634 // nucleus // inferred from electronic annotation /// ENSMUST00000099542 // GO:0005634 // nucleus // inferred from electronic annotation /// ENSMUST00000028802 // GO:0005634 // nucleus // inferred from electronic annotation /// BC080815 // GO:0005634 // nucleus // inferred from electronic annotation /// ENSMUST00000028799 // GO:0005634 // nucleus // inferred from electroni…		10474875
10450242	0	2.00816	2.4576	2.02272	complement component 4B (Childo blood group) | complement component 4A (Rodgers blood group)	C4b|C4a	NM_009780 // GO:0006954 // inflammatory response // inferred from electronic annotation /// NM_009780 // GO:0006955 // immune response // inferred from electronic annotation /// NM_009780 // GO:0006956 // complement activation // inferred from mutant phenotype /// NM_009780 // GO:0006958 // complement activation, classical pathway // inferred from electronic annotation /// NM_009780 // GO:0016064…	NM_009780 // GO:0005576 // extracellular region // inferred from electronic annotation /// ENSMUST00000069507 // GO:0005576 // extracellular region // inferred from electronic annotation /// BC067394 // GO:0005576 // extracellular region // inferred from electronic annotation /// M21576 // GO:0005576 // extracellular region // inferred from electronic annotation	NM_009780 // GO:0004866 // endopeptidase inhibitor activity // inferred from electronic annotation /// NM_009780 // GO:0005515 // protein binding // inferred from electronic annotation /// ENSMUST00000069507 // GO:0004866 // endopeptidase inhibitor activity // inferred from electronic annotation /// ENSMUST00000069507 // GO:0005515 // protein binding // inferred from electronic annotation /// BC0…	10450242
10415725	0	2.00367	1.40186	1.33688	spermatogenesis associated 13	Spata13	ENSMUST00000022566 // GO:0007242 // intracellular signaling cascade // inferred from electronic annotation /// ENSMUST00000022566 // GO:0035023 // regulation of Rho protein signal transduction // inferred from electronic annotation /// AK220313 // GO:0007242 // intracellular signaling cascade // inferred from electronic annotation /// AK220313 // GO:0035023 // regulation of Rho protein signal tra…	ENSMUST00000022566 // GO:0005622 // intracellular // inferred from electronic annotation /// AK220313 // GO:0005622 // intracellular // inferred from electronic annotation	ENSMUST00000022566 // GO:0005085 // guanyl-nucleotide exchange factor activity // inferred from electronic annotation /// ENSMUST00000022566 // GO:0005089 // Rho guanyl-nucleotide exchange factor activity // inferred from electronic annotation /// AK220313 // GO:0005085 // guanyl-nucleotide exchange factor activity // inferred from electronic annotation /// AK220313 // GO:0005089 // Rho guanyl-nu…	10415725
10576661	0	1.9987	1.48394	1.76893	integrin beta 1 (fibronectin receptor beta)	Itgb1	NM_010578 // GO:0000082 // G1/S transition of mitotic cell cycle // inferred from mutant phenotype /// NM_010578 // GO:0001701 // in utero embryonic development // inferred from mutant phenotype /// NM_010578 // GO:0007155 // cell adhesion // inferred from electronic annotation /// NM_010578 // GO:0007160 // cell-matrix adhesion // inferred from electronic annotation /// NM_010578 // GO:0007229 /…	NM_010578 // GO:0005886 // plasma membrane // inferred from direct assay /// NM_010578 // GO:0008305 // integrin complex // inferred from electronic annotation /// NM_010578 // GO:0016020 // membrane // inferred from electronic annotation /// NM_010578 // GO:0016021 // integral to membrane // inferred from electronic annotation /// NM_010578 // GO:0019717 // synaptosome // inferred from direct as…	NM_010578 // GO:0004872 // receptor activity // inferred from electronic annotation /// NM_010578 // GO:0005178 // integrin binding // inferred from physical interaction /// NM_010578 // GO:0005488 // binding // inferred from electronic annotation /// NM_010578 // GO:0005515 // protein binding // inferred from physical interaction /// ENSMUST00000090006 // GO:0004872 // receptor activity // infer…	10576661
10574632	0	1.99836	1.67988	1.79537	core binding factor beta	Cbfb	NM_022309 // GO:0001503 // ossification // inferred from mutant phenotype /// NM_022309 // GO:0001649 // osteoblast differentiation // inferred from mutant phenotype /// NM_022309 // GO:0030098 // lymphocyte differentiation // inferred from mutant phenotype /// NM_022309 // GO:0030099 // myeloid cell differentiation // inferred from mutant phenotype /// NM_022309 // GO:0045944 // positive regulat…	NM_022309 // GO:0005634 // nucleus // inferred from direct assay /// ENSMUST00000052209 // GO:0005634 // nucleus // inferred from direct assay /// D14571 // GO:0005634 // nucleus // inferred from direct assay /// ENSMUST00000109392 // GO:0005634 // nucleus // inferred from direct assay /// ENSMUST00000109395 // GO:0005634 // nucleus // inferred from direct assay /// ENSMUST00000109394 // GO:00056…	NM_022309 // GO:0003713 // transcription coactivator activity // inferred from electronic annotation /// NM_022309 // GO:0005515 // protein binding // inferred from physical interaction /// ENSMUST00000052209 // GO:0003713 // transcription coactivator activity // inferred from electronic annotation /// ENSMUST00000052209 // GO:0005515 // protein binding // inferred from physical interaction /// D…	10574632
10440393	0	1.99775	1.30658	1.42938	SAM domain, SH3 domain and nuclear localization signals, 1	Samsn1		NM_023380 // GO:0005737 // cytoplasm // inferred from sequence or structural similarity /// ENSMUST00000114239 // GO:0005737 // cytoplasm // inferred from sequence or structural similarity /// BC052906 // GO:0005737 // cytoplasm // inferred from sequence or structural similarity /// ENSMUST00000023592 // GO:0005737 // cytoplasm // inferred from sequence or structural similarity	NM_023380 // GO:0001784 // phosphotyrosine binding // not recorded /// ENSMUST00000114239 // GO:0001784 // phosphotyrosine binding // not recorded /// BC052906 // GO:0001784 // phosphotyrosine binding // not recorded /// ENSMUST00000023592 // GO:0001784 // phosphotyrosine binding // not recorded	10440393
10359282	0	1.99741	0.909018	1.08186	pappalysin 2	Pappa2	NM_001085376 // GO:0006508 // proteolysis // not recorded	NM_001085376 // GO:0005575 // cellular_component // no biological data available	NM_001085376 // GO:0004222 // metalloendopeptidase activity // not recorded	10359282
10346843	0	1.99655	0.987545	1.3637	neuropilin 2	Nrp2	NM_001077403 // GO:0001755 // neural crest cell migration // inferred from mutant phenotype /// NM_001077403 // GO:0007155 // cell adhesion // inferred from electronic annotation /// NM_001077403 // GO:0007275 // multicellular organismal development // inferred from electronic annotation /// NM_001077403 // GO:0007399 // nervous system development // inferred from electronic annotation /// NM_001…	NM_001077403 // GO:0005615 // extracellular space // inferred from reviewed computational analysis /// NM_001077403 // GO:0005886 // plasma membrane // inferred by curator /// NM_001077403 // GO:0016020 // membrane // inferred from electronic annotation /// NM_001077403 // GO:0016021 // integral to membrane // inferred from reviewed computational analysis /// NM_001077404 // GO:0005615 // extrace…	NM_001077403 // GO:0004872 // receptor activity // inferred from electronic annotation /// NM_001077403 // GO:0017154 // semaphorin receptor activity // inferred from physical interaction /// NM_001077404 // GO:0004872 // receptor activity // inferred from electronic annotation /// NM_001077404 // GO:0017154 // semaphorin receptor activity // inferred from physical interaction /// NM_010939 // GO…	10346843
10345762	0	1.99594	1.54369	1.54546	interleukin 1 receptor, type I	Il1r1	NM_008362 // GO:0007165 // signal transduction // inferred from electronic annotation /// NM_008362 // GO:0019221 // cytokine and chemokine mediated signaling pathway // inferred from direct assay /// NM_008362 // GO:0045087 // innate immune response // inferred from electronic annotation /// NM_001123382 // GO:0007165 // signal transduction // inferred from electronic annotation /// NM_001123382…	NM_008362 // GO:0005615 // extracellular space // inferred from reviewed computational analysis /// NM_008362 // GO:0005887 // integral to plasma membrane // inferred from electronic annotation /// NM_008362 // GO:0016020 // membrane // inferred from electronic annotation /// NM_008362 // GO:0016021 // integral to membrane // inferred from reviewed computational analysis /// NM_008362 // GO:00312…	NM_008362 // GO:0004871 // signal transducer activity // inferred from direct assay /// NM_008362 // GO:0004872 // receptor activity // inferred from electronic annotation /// NM_008362 // GO:0004888 // transmembrane receptor activity // inferred from electronic annotation /// NM_008362 // GO:0004908 // interleukin-1 receptor activity // inferred from direct assay /// NM_008362 // GO:0004909 // i…	10345762
10541246	0	1.99181	1.88001	1.61406	interleukin 17 receptor A	Il17ra	NM_008359 // GO:0007166 // cell surface receptor linked signal transduction // inferred from electronic annotation /// ENSMUST00000002976 // GO:0007166 // cell surface receptor linked signal transduction // inferred from electronic annotation /// U31993 // GO:0007166 // cell surface receptor linked signal transduction // inferred from electronic annotation	NM_008359 // GO:0005615 // extracellular space // inferred from reviewed computational analysis /// NM_008359 // GO:0005887 // integral to plasma membrane // inferred from electronic annotation /// NM_008359 // GO:0016020 // membrane // inferred from electronic annotation /// NM_008359 // GO:0016021 // integral to membrane // inferred from reviewed computational analysis /// ENSMUST00000002976 //…	NM_008359 // GO:0004872 // receptor activity // inferred from electronic annotation /// NM_008359 // GO:0004907 // interleukin receptor activity // inferred from electronic annotation /// ENSMUST00000002976 // GO:0004872 // receptor activity // inferred from electronic annotation /// ENSMUST00000002976 // GO:0004907 // interleukin receptor activity // inferred from electronic annotation /// U3199…	10541246
10499909	0	1.99022	1.3124	1.04819	RIKEN cDNA 2210420J11 gene	2210420J11Rik				10499909
[truncated: 762 more rows]

## Sheet: control vs SRF-DMADS-VP16
Transcripts Cluster Id	control	lesion	SRF-DMADS-VP16	SRF-VP16	genesymbol	probeset_id
10499899	0	80.0927	37.3845	39.9764	Sprr1a	10499899
10502791	0	1.08167	14.4204	7.7279	Ifi44	10502791
10569102	0	1.23099	13.8443	5.1188	Irf7	10569102
10455970	0	0.978552	11.7139	2.44747	BC023105	10455970
[truncated: 924 more rows]

## Sheet: control vs SRF-VP16
Transcripts Cluster Id	control	lesion	SRF-DMADS-VP16	SRF-VP16	genedescription	genesymbol	GO_biological_process	GO_cellular_component	GO_molecular_function	probeset_id	refseq
[truncated: 671 more rows]

[truncated: 1 more sheets: raw data]
